# Supplementary material for: Characterization of phosphorus-regulated miR399 and miR827 and their isomirs in barley under phosphorus-sufficient and phosphorus-deficient conditions
Source: BMC Plant Biol. 2013 Dec 13;13:214. doi: 10.1186/1471-2229-13-214 (PMC3878733; doi:10.1186/1471-2229-13-214)
Supplement: Additional file 1: Table S1 — Mature miR399 sequences identified in sRNA datasets previously obtained from P-deficient and P-sufficient barley (cv. Pallas, Hackenberg et al. 2012). [file 1471-2229-13-214-S1.xlsx]

## Sheet: miR399-miR827
miR399
name in miRBase	length	unique sequence in miRBase	putative barley homolog	designated name	read count (-P)	read count (+P)	description
osa-miR399k/sbi-miR399g/zma-miR399f	21	TGCCAAAGGAAATTTGCCCCG	TGCCAAAGGAAATTTGCCCCG	hvu-MIR399k	2	0	Maps to genome: miR399k
ath-miR399d/ptc-miR399a/aly-miR399d/aly-miR399g/aly-miR399i/tcc-miR399h/hvu-miR399	21	TGCCAAAGGAGATTTGCCCCG	TGCCAAAGGAGATTTGCCCCG	hvu-MIR399	123	4	Maps to the genome: miR399 (known miRBase sequence)		in yellow the 6 miR399 genes
tcc-miR399i/vun-miR399a/csi-miR399d/aly-miR399c/aly-miR399b/rco-miR399a/zma-miR399j/zma-miR399i/pvu-miR399a/vvi-miR399c/vvi-miR399b/mtr-miR399l/mtr-miR399p/sbi-miR399i/zma-miR399e/sbi-miR399d/osa-miR399d/ath-miR399c/ath-miR399b/	21	TGCCAAAGGAGAGTTGCCCTG	TGCCAAAGGAGAGTTGCCCTG	hvu-MIR399c	145	44	Maps to genome: miR399c
tae-miR399	19	TGCCAAAGGAGAATTGCCC	TGCCAAAGGAGAATTGCCC	---	7	1	Maps to genome but it is not a mature microRNA but a isomiR of miR399b-3p (3' trimmed by 2 nucleotides)
ssl-miR399	21	TGCCAAAGGAGAATTGCCCGG	TGCCAAAGGAGAATTGCCCGG	---	1	0	does not map to the genome
osa-miR399a/osa-miR399b/osa-miR399c/sbi-miR399a/sbi-miR399c/sbi-miR399h/sbi-miR399j/zma-miR399a/zma-miR399c/zma-miR399h/ptc-miR399f/ptc-miR399g/vvi-miR399a/vvi-miR399h/csi-miR399e/csi-miR399c/tcc-miR399g/bdi-miR399b/vun-miR399b	21	TGCCAAAGGAGAATTGCCCTG	TGCCAAAGGAGAATTGCCCTG	hvu-MIR399b	140	11	Maps to genome: miR399b
osa-miR399e/osa-miR399f/osa-miR399g/sbi-miR399e/sbi-miR399f/mtr-miR399a/mtr-miR399e/mtr-miR399f/mtr-miR399g/rco-miR399e	21	TGCCAAAGGAGATTTGCCCAG	TGCCAAAGGAGATTTGCCCAG	hvu-MIR399e	226	2	Maps to genome: miR399e
bdi-miR399	21	TGCCAAAGGAGAATTACCCTG	TGCCAAAGGAGATTTGCCCAA	---	2	0	does not map to the genome
ath-miR399e/aly-miR399e	21	TGCCAAAGGAGATTTGCCTCG	TGCCAAAGGAGATTTGCCCAT	---	1	0	does not map to the genome
vvi-miR399d	21	TGCCAAAGGAGATTTGCTCGT	TGCCAAAGGAGATTTGCCAAG	---	1	0	does not map to the genome
ptc-miR399k/rco-miR399f	21	TGCCAAAGGAGATTTGCTCAC	TGCCAAAGGAGAATTGCCCCG	---	1	0	maps in antisense to miR399d
vvi-miR399g	21	TGCCAAAGGAGATTTGCCCCT	TGCCAAAGGAGAATTGCCCAG	---	1	0	does not map to the genome
zma-miR399g/sbi-miR399k	21	TGCCAAAGGGGATTTGCCCGG	TGCCAAAGGAGAATTGCACTG	---	1	0	does not map to the genome
ath-miR399f/ptc-miR399b/ptc-miR399c/bna-miR399/vvi-miR399e/rco-miR399b/rco-miR399c/aly-miR399a/aly-miR399h/aly-miR399j/csi-miR399a/tcc-miR399b/tcc-miR399d	21	TGCCAAAGGAGATTTGCCCGG	TGCCAAAGGAGACTTGCCCCG	---	1	0	does not map to the genome
ath-miR399a	21	TGCCAAAGGAGATTTGCCCTG	TGCCAAAGGAGAGTTGCCCTC	---	1	0	does not map to the genome
tcc-miR399f/mtr-miR399c/mtr-miR399h/mtr-miR399i/ghr-miR399d/aly-miR399f	21	TGCCAGAGGAGATTTGCCCTG	TGCCAAAGGAGAGTTGCCCAG	---	1	0	does not map to the genome
osa-miR399i/sbi-miR399b/mtr-miR399b/mtr-miR399o/zma-miR399d/rco-miR399d	21	TGCCAAAGGAGAGCTGCCCTG	TGCCAAAGGAGAACTGCCCTG	hvu-MIR399d	108	0	Maps to genome: miR399d
miR827
name in miRBase	length	unique sequence in miRBase	putative barley homolog	designated name	read count (-P)	read count (+P)	description
osa-miR827a#osa-miR827b#zma-miR827#bdi-miR827#ssp-miR827	21	TTAGATGACCATCAGCAAACA	TTAGATGACCATCAGCAAACA	hvu-miR827	8935	1077	Maps to the genome
	21		TTATATGACCATCAGCAAACA		6	0	does not map to the genome
	21		TTACATGACCATCAGCAAACA		4	0	does not map to the genome
	21		TGAGATGACCATCAGCAAACA		6	3	does not map to the genome
	21		CTAGATGACCATCAGCAAACA		6	0	does not map to the genome
	21		TTAGATGACCAGCAGCAAACA		3	0	does not map to the genome
	21		TTAGATGACCATCAGGAAACA		1	0	does not map to the genome
	21		TTAGATGGCCATCAGCAAACA		4	0	does not map to the genome
	21		TCAGATGACCATCAGCAAACA		1	2	does not map to the genome
	21		TTAGACGACCATCAGCAAACA		3	0	does not map to the genome
	21		GTAGATGACCATCAGCAAACA		10	1	does not map to the genome
	21		TTAGATAACCATCAGCAAACA		2	0	does not map to the genome
	21		TTAGATGACCCTCAGCAAACA		3	0	does not map to the genome
	21		TTAGATGACCATCAGCATACA		5	0	does not map to the genome
	21		TTTGATGACCATCAGCAAACA		1	0	does not map to the genome
	21		TTAGATTACCATCAGCAAACA		5	2	does not map to the genome
	21		TTAGATGACCATCAGCAGACA		8	2	does not map to the genome
	21		TTAGATGACCATCAGCACACA		34	10	does not map to the genome
	21		TTAGATGACCATCAGCAATCA		5	0	does not map to the genome
	21		TTAGATGACCATCAGCAAGCA		6	1	does not map to the genome
	21		TTAGATGACCATCAGCAACCA		54	14	does not map to the genome
	21		TTAGATGACCATCAGCAAATA		13	3	does not map to the genome
	21		TTAGATGACCATCAGCAAAGA		2	0	does not map to the genome
	21		TTAGATGACCATCAGCAAACT		98	10	does not map to the genome
	21		TTAGATGACCATCAGCAAACG		2	1	does not map to the genome
	21		TTAGATGACCATCAGCAAACC		15	5	does not map to the genome
	21		TTAGATGACCATCAGCAAAAA		2	1	does not map to the genome
	21		TTAGATGACAATCAGCAAACA		2	0	does not map to the genome
	21		TTAGATGACCGTCAGCAAACA		2	0	does not map to the genome
	21		TTAGATGACTATCAGCAAACA		4	0	does not map to the genome
	21		TTAGATGACCATAAGCAAACA		7	0	does not map to the genome
	21		TTAGATGACCATCGGCAAACA		6	1	does not map to the genome
	21		TTAGATGACCATCAGAAATCA		1	0	does not map to the genome
	21		TTAGATGACCATCTGCAAACA		2	2	does not map to the genome
	21		TTAGATGACCATCAGAAAACA		6	2	does not map to the genome
	21		ATAGATGACCATCAGCAAACA		3	0	does not map to the genome
	21		TTCGATGACCATCAGCAAACA		1	0	does not map to the genome
	21		TTAGATGACCATCAGCGAACA		3	5	does not map to the genome
	21		TTAGCTGACCATCAGCAAACA		2	0	does not map to the genome
	21		TTAGATGATCATCAGCAAACA		2	1	does not map to the genome
	21		TTAGATGACCATCAGTAAACA		2	0	does not map to the genome
	21		TTAGATGACCATCCGCAAACA		13	4	does not map to the genome
	21		TTAGATGACCACCAGCAAACA		2	0	does not map to the genome
	21		TTGGATGACCATCAGCAAACA		2	0	does not map to the genome
	21		TAAGATGACCATCAGCAAACA		2	0	does not map to the genome
	21		TTAGATGACCAACAGCAAACA		2	0	does not map to the genome
	21		TTAGATGACCATCAGCCAACA		51	10	does not map to the genome
	21		TTAGATGACCATCAGCTAACA		2	2	does not map to the genome
	21		TTAGATGACCATTAGCAAACA		3	1	does not map to the genome
	21		TTAGGTGACCATCAGCAAACA		1	1	does not map to the genome
	21		TTAGATGAACATCAGCAAACA		2	2	does not map to the genome
ghr-miR827a#ghr-miR827b#ghr-miR827c#csi-miR827#tcc-miR827	21	TTAGATGACCATCAACAAACA	TTAGATGACCATCAACAAACA		2	3	does not map to the genome
	21		TTAGATGACCATCATCAAACA		0	4	does not map to the genome
	21		TTAGATGACCATCACCAAACA		0	5	does not map to the genome
