# Supplementary material for: Characterization of phosphorus-regulated miR399 and miR827 and their isomirs in barley under phosphorus-sufficient and phosphorus-deficient conditions
Source: BMC Plant Biol. 2013 Dec 13;13:214. doi: 10.1186/1471-2229-13-214 (PMC3878733; doi:10.1186/1471-2229-13-214)
Supplement: Additional file 2: Table S2 — Sequences of hvu-miR399-3p, hvu-miR399-5p and hvu-MIR399 genes and their locations in the barley genome. [file 1471-2229-13-214-S2.xlsx]

## Sheet: MIR399-MIR827
MOREX
3p name	3p sequence	3p length (nt)	5p name	5p sequence	5p length (nt)	pre-miRNA name	pre-miRNA sequence	MFE	length	chromosome/contig	start	end	strand	length	location
hvu-miR399-3p	TGCCAAAGGAGATTTGCCCCG	21	---	TAGGTAGATTTGCCAAAGGAGA	22	hvu-MIR399-1	TCAGAAGAACTAGGTAGATTTGCCAAAGGAGATTTGCCGAACTATAGGTACTGTAGGTAGGTTTTGCCAAAAGGAGATTTGCCCCGAACTATCGGTAGGTTTGCCAAAGGAGATTTGCCCCGAAGAACTTA	-35.4	131	morex_contig_38340	5712	5842	-	131	1H
hvu-miR399-3p	TGCCAAAGGAGATTTGCCCCG	21	hvu-miR399-2-5p	GGGCAACTGCTCCATTGGCAGA	22	hvu-MIR399-2	AAGGTGCATTGCAGGGCAACTGCTCCATTGGCAGAGGGATGGATGTGGATTACCCATCTTACGTTGCTCTTTTGTCTGTCTGCCAAAGGAGATTTGCCCCGTGATTCACC	-49.9	131	morex_contig_46808	3511	3641	-	131	7HL
hvu-miR399-3p	TGCCAAAGGAGATTTGCCCCG	21	hvu-miR399-3-5p	GGGCAACTGCTCCATTGGCAGA	22	hvu-MIR399-3	TGTGAGTGTGTGCATTACAGGGCAACTGCTCCATTGGCAGAGGGATGGATGTTGGCCCCTCTTACTTTGCTCTTTTGTCTATCTGCCAAAGGAGATTTGCCCCGCTATTCACC	-42.0	131	morex_contig_369142	2321	2451	-	131	7HL
hvu-miR399-3p	TGCCAAAGGAGATTTGCCCCG	21	---	GGGCAGCTGCTCCATTGGCAGA	22	hvu-MIR399-4	AGGTGCATCGCAGGGCAGCTGCTCCATTGGCAGAGAGATGGATGTGGATTTAGCCCTCTTTGCTTCGCTCTTTTGCCTGTCTGCCAAAGGAGATTTGCCCCGCGATCCATC	-48.2	131	morex_contig_369142	666	796	-	131	7HL
hvu-miR399b-3p	TGCCAAAGGAGAATTGCCCTG	21	hvu-miR399b-5p	GTGCAGTTCTCCTCTGGCATG	21	hvu-MIR399b	AGAATCACAGTGCAGTTCTCCTCTGGCATGGATGCCAATGTAGCAGGTCCTAGACAAGGGACTATGGTATCGCCGTCCCTGCCAAAGGAGAATTGCCCTGCCATTCA	-50.2	107	morex_contig_1568495	2121	2227	-	107	7HL
hvu-miR399c-3p	TGCCAAAGGAGAGTTGCCCTG	21	hvu-miR399c-5p	AGGGCTCCTCTTTATTGGCAGG	21	hvu-MIR399c	GTCCAGTTTCAGGGCTCCTCTTTATTGGCAGGGAGCGTGTGAGGCCATGTAGCCTCATTCAGCGCTCTGCCAAAGGAGAGTTGCCCTGTAACTGGA	-61.5	96	morex_contig_188578	4490	4585	-	96	2HL
hvu-miR399d-3p	TGCCAAAGGAGAACTGCCCTG	21	hvu-miR399d-5p	GGGCAATTCTCCTTTGGCACC	21	hvu-MIR399d	GTGAATTACGGGGCAATTCTCCTTTGGCACCGGTAGTCCTGTACATGTAGCATAGCAACCATGCAGCTAGCTAGGCCTTAGCTAGTGCCAAAGGAGAACTGCCCTGCGATTTTG	-52.5	114	morex_contig_1569118	350	463	+	114	3HL
hvu-miR399e-3p	TGCCAAAGGAGATTTGCCCAG	21	hvu-miR399e-1-5p	GGGCCATTTCTCCTTGGGCAGA	22	hvu-MIR399e-1	GTAGATTACCGGGCCATTTCTCCTTGGGCAGACCGTGATTTGGCTTCGCTTCGTTCTAGCTGGCTTATTTCGTTCTGCCAAAGGAGATTTGCCCAGCAATCCAC	-41.9	104	morex_contig_1568495	4429	4532	+	104	7HL
hvu-miR399e-3p	TGCCAAAGGAGATTTGCCCAG	21	hvu-miR399e-2-5p	GGGCTAGTCTTCCTTGGCAGT	21	hvu-MIR399e-2	CTTGCATTACCGGGCTAGTCTTCCTTGGCAGTGTTCGCACCCGCGCAAGGTGGCGATCCAACGGCCACTGCCAAAGGAGATTTGCCCAGCGATGCAG	-45.4	104	morex_contig_244461	1351	1454	-	104	3HL
hvu-miR399k-3p	TGCCAAAGGAAATTTGCCCCG	21	hvu-miR399k-5p	TGGGCAGGGTCTCCTTTGGCAGA	23	hvu-MIR399k	CTGAATTGCTGGGCAGGGTCTCCTTTGGCAGATGTCACCGCCGTCGGGGTCGTCTCCTGGCTGCTGCCAAAGGAAATTTGCCCCGGAATTCAT	-41.6	93	morex_contig_161278	1363	1455	+	93	1H
hvu-miR827-3p	TTAGATGACCATCAGCAAACA	21	hvu-miR827-5p	TTTTGTTGGTTGTCATCTAACC	22	hvu-MIR827	CTTGTTTTGTTGGTTGTCATCTAACCATCATCGTTCCATCTGCCATCCGGTGCATGCATGGATGGACGCCTGAGTGAGTGCGTGGCGACTACGCCGACGCACAGGCACAGACGGTGATGATGGTTAGATGACCATCAGCAAACATGTTC	-74.9	149	morex_contig_142720	1703	1851	+	149	2HL
hvu-miR827-3p_alt	ATGATGGTTAGATGACCATC	20	hvu-miR827-5p_alt	TTGTCATCTAACCATCATCG	20	hvu-MIR827	CTTGTTTTGTTGGTTGTCATCTAACCATCATCGTTCCATCTGCCATCCGGTGCATGCATGGATGGACGCCTGAGTGAGTGCGTGGCGACTACGCCGACGCACAGGCACAGACGGTGATGATGGTTAGATGACCATCAGCAAACATGTTC	-74.9	149	morex_contig_142720	1703	1851	+	149	2HL
BARKE
3p name	3p sequence	3p length (nt)	5p name	5p sequence	5p length (nt)	pre-miRNA name	pre-miRNA sequence	MFE	length	chromosome/contig	start	end	strand	length	location
hvu-miR399-3p	TGCCAAAGGAGATTTGCCCCG	21	---	TAGGTAGATTTGCCAAAGGAGA	22	hvu-MIR399-1	TCAGAAGAACTAGGTAGATTTGCCAAAGGAGATTTGCCGAACTATAGGTACTGTAGGTAGGTTTTGCCAAAAGGAGATTTGCCCCGAACTATCGGTAGGTTTGCCAAAGGAGATTTGCCCCGAAGAACTTA	-35.4	131	barke_contig_54363	4414	4544	+	131	1H
hvu-miR399-3p	TGCCAAAGGAGATTTGCCCCG	21	hvu-miR399-2-5p	GGGCAACTGCTCCATTGGCAGA	22	hvu-MIR399-2	AAGGTGCATTGCAGGGCAACTGCTCCATTGGCAGAGGGATGGATGTGGATTACCCATCTTACGTTGCTCTTTTGTCTGTCTGCCAAAGGAGATTTGCCCCGTGATTCACC	-49.9	131	barke_contig_400462	4736	4866	+	131	7HL
hvu-miR399-3p	TGCCAAAGGAGATTTGCCCCG	21	hvu-miR399-3-5p	GGGCAACTGCTCCATTGGCAGA	22	hvu-MIR399-3	TGTGAGTGTGTGCATTACAGGGCAACTGCTCCATTGGCAGAGGGATGGATGTTGGCCCCTCTTACTTTGCTCTTTTGTCTATCTGCCAAAGGAGATTTGCCCCGCTATTCACC	-42.0	131	barke_contig_59692	2594	2724	+	131	7HL
hvu-miR399-3p	TGCCAAAGGAGATTTGCCCCG	21	---	GGGCAGCTGCTCCATTGGCAGA	22	hvu-MIR399-4	AGGTGCATCGCAGGGCAGCTGCTCCATTGGCAGAGAGATGGATGTGGATTTAGCCCTCTTTGCTTCGCTCTTTTGCCTGTCTGCCAAAGGAGATTTGCCCCGCGATCCATC	-48.2	131	---	---	---	---	131
hvu-miR399b-3p	TGCCAAAGGAGAATTGCCCTG	21	hvu-miR399b-5p	GTGCAGTTCTCCTCTGGCATG	21	hvu-MIR399b	AGAATCACAGTGCAGTTCTCCTCTGGCATGGATGCCAATGTAGCAGGTCCTAGACAAGGGACTATGGTATCGCCGTCCCTGCCAAAGGAGAATTGCCCTGCCATTCA	-50.2	107	barke_contig_56178	1679	1785	-	107	7HL
hvu-miR399c-3p	TGCCAAAGGAGAGTTGCCCTG	21	hvu-miR399c-5p	AGGGCTCCTCTTTATTGGCAGG	21	hvu-MIR399c	GTCCAGTTTCAGGGCTCCTCTTTATTGGCAGGGAGCGTGTGAGGCCATGTAGCCTCATTCAGCGCTCTGCCAAAGGAGAGTTGCCCTGTAACTGGA	-61.5	96	barke_contig_269537	5413	5508	-	96	2HL
hvu-miR399d-3p	TGCCAAAGGAGAACTGCCCTG	21	hvu-miR399d-5p	GGGCAATTCTCCTTTGGCACC	21	hvu-MIR399d	GTGAATTACGGGGCAATTCTCCTTTGGCACCGGTAGTCCTGTACATGTAGCATAGCAACCATGCAGCTAGCTAGGCCTTAGCTAGTGCCAAAGGAGAACTGCCCTGCGATTTTG	-52.5	114	barke_contig_2757226	599	712	-	114	3HL
hvu-miR399e-3p	TGCCAAAGGAGATTTGCCCAG	21	hvu-miR399e-1-5p	GGGCCATTTCTCCTTGGGCAGA	22	hvu-MIR399e-1	GTAGATTACCGGGCCATTTCTCCTTGGGCAGACCGTGATTTGGCTTCGCTTCGTTCTAGCTGGCTTATTTCGTTCTGCCAAAGGAGATTTGCCCAGCAATCCAC	-41.9	104	barke_contig_56178	3987	4090	+	104	7HL
hvu-miR399e-3p	TGCCAAAGGAGATTTGCCCAG	21	hvu-miR399e-2-5p	GGGCTAGTCTTCCTTGGCAGT	21	hvu-MIR399e-2	CTTGCATTACCGGGCTAGTCTTCCTTGGCAGTGTTCGCACCCGCGCAAGGTGGCGATCCAACGGCCACTGCCAAAGGAGATTTGCCCAGCGATGCAG	-45.4	104	barke_contig_583899	2338	2441	-	104	3HL
hvu-miR399k-3p	TGCCAAAGGAAATTTGCCCCG	21	hvu-miR399k-5p	TGGGCAGGGTCTCCTTTGGCAGA	23	hvu-MIR399k	CTGAATTGCTGGGCAGGGTCTCCTTTGGCAGATGTCACCGCCGTCGGGGTCGTCTCCTGGCTGCTGCCAAAGGAAATTTGCCCCGGAATTCAT	-41.6	93	barke_contig_1788963	1462	1554	-	93	1H
hvu-miR827-3p	TTAGATGACCATCAGCAAACA	21	hvu-miR827-5p	TTTTGTTGGTTGTCATCTAACC	22	hvu-MIR827	CTTGTTTTGTTGGTTGTCATCTAACCATCATCGTTCCATCTGCCATCCGGTGCATGCATGGATGGACGCCTGAGTGAGTGCGTGGCGACTACGCCGACGCACAGGCACAGACGGTGATGATGGTTAGATGACCATCAGCAAACATGTTC	-74.9	149	barke_contig_396435	635	783	+	149	2HL
hvu-miR827-3p_alt	ATGATGGTTAGATGACCATC	20	hvu-miR827-5p_alt	TTGTCATCTAACCATCATCG	20	hvu-MIR827	CTTGTTTTGTTGGTTGTCATCTAACCATCATCGTTCCATCTGCCATCCGGTGCATGCATGGATGGACGCCTGAGTGAGTGCGTGGCGACTACGCCGACGCACAGGCACAGACGGTGATGATGGTTAGATGACCATCAGCAAACATGTTC	-74.9	149	barke_contig_396435	635	783	+	149	2HL
BOWMAN
3p name	3p sequence	3p length (nt)	5p name	5p sequence	5p length (nt)	pre-miRNA name	pre-miRNA sequence	MFE	length	chromosome/contig	start	end	strand	length	location
hvu-miR399-3p	TGCCAAAGGAGATTTGCCCCG	21	---	TAGGTAGATTTGCCAAAGGAGA	22	hvu-MIR399-1	TCAGAAGAACTAGGTAGATTTGCCAAAGGAGATTTGCCGAACTATAGGTACTGTAGGTAGGTTTTGCCAAAAGGAGATTTGCCCCGAACTATCGGTAGGTTTGCCAAAGGAGATTTGCCCCGAAGAACTTA	-35.4	131	bowman_contig_11836	6054	6184	+	131	1H
hvu-miR399-3p	TGCCAAAGGAGATTTGCCCCG	21	hvu-miR399-2-5p	GGGCAACTGCTCCATTGGCAGA	22	hvu-MIR399-2	AAGGTGCATTGCAGGGCAACTGCTCCATTGGCAGAGGGATGGATGTGGATTACCCATCTTACGTTGCTCTTTTGTCTGTCTGCCAAAGGAGATTTGCCCCGTGATTCACC	-49.9	131	bowman_contig_147423	2038	2168	+	131	7HL
hvu-miR399-3p	TGCCAAAGGAGATTTGCCCCG	21	hvu-miR399-3-5p	GGGCAACTGCTCCATTGGCAGA	22	hvu-MIR399-3	TGTGAGTGTGTGCATTACAGGGCAACTGCTCCATTGGCAGAGGGATGGATGTTGGCCCCTCTTACTTTGCTCTTTTGTCTATCTGCCAAAGGAGATTTGCCCCGCTATTCACC	-42.0	131	bowman_contig_13703	1855	1985	+	131	7HL
hvu-miR399-3p	TGCCAAAGGAGATTTGCCCCG	21	---	GGGCAGCTGCTCCATTGGCAGA	22	hvu-MIR399-4	AGGTGCATCGCAGGGCAGCTGCTCCATTGGCAGAGAGATGGATGTGGATTTAGCCCTCTTTGCTTCGCTCTTTTGCCTGTCTGCCAAAGGAGATTTGCCCCGCGATCCATC	-48.2	131	bowman_contig_13703	3490	3620	+	131	7HL
hvu-miR399b-3p	TGCCAAAGGAGAATTGCCCTG	21	hvu-miR399b-5p	GTGCAGTTCTCCTCTGGCATG	21	hvu-MIR399b	AGAATCACAGTGCAGTTCTCCTCTGGCATGGATGCCAATGTAGCAGGTCCTAGACAAGGGACTATGGTATCGCCGTCCCTGCCAAAGGAGAATTGCCCTGCCATTCA	-50.2	107	bowman_contig_847832	6564	6670	+	107	7HL
hvu-miR399c-3p	TGCCAAAGGAGAGTTGCCCTG	21	hvu-miR399c-5p	AGGGCTCCTCTTTATTGGCAGG	21	hvu-MIR399c	GTCCAGTTTCAGGGCTCCTCTTTATTGGCAGGGAGCGTGTGAGGCCATGTAGCCTCATTCAGCGCTCTGCCAAAGGAGAGTTGCCCTGTAACTGGA	-61.5	96	bowman_contig_853573	1877	1972	+	96	2HL
hvu-miR399d-3p	TGCCAAAGGAGAACTGCCCTG	21	hvu-miR399d-5p	GGGCAATTCTCCTTTGGCACC	21	hvu-MIR399d	GTGAATTACGGGGCAATTCTCCTTTGGCACCGGTAGTCCTGTACATGTAGCATAGCAACCATGCAGCTAGCTAGGCCTTAGCTAGTGCCAAAGGAGAACTGCCCTGCGATTTTG	-52.5	114	bowman_contig_360820	4407	4520	-	114	3HL
hvu-miR399e-3p	TGCCAAAGGAGATTTGCCCAG	21	hvu-miR399e-1-5p	GGGCCATTTCTCCTTGGGCAGA	22	hvu-MIR399e-1	GTAGATTACCGGGCCATTTCTCCTTGGGCAGACCGTGATTTGGCTTCGCTTCGTTCTAGCTGGCTTATTTCGTTCTGCCAAAGGAGATTTGCCCAGCAATCCAC	-41.9	104	bowman_contig_847832	4259	4362	-	104	7HL
hvu-miR399e-3p	TGCCAAAGGAGATTTGCCCAG	21	hvu-miR399e-2-5p	GGGCTAGTCTTCCTTGGCAGT	21	hvu-MIR399e-2	CTTGCATTACCGGGCTAGTCTTCCTTGGCAGTGTTCGCACCCGCGCAAGGTGGCGATCCAACGGCCACTGCCAAAGGAGATTTGCCCAGCGATGCAG	-45.4	104	bowman_contig_171022	1773	1876	+	104	3HL
hvu-miR399k-3p	TGCCAAAGGAAATTTGCCCCG	21	hvu-miR399k-5p	TGGGCAGGGTCTCCTTTGGCAGA	23	hvu-MIR399k	CTGAATTGCTGGGCAGGGTCTCCTTTGGCAGATGTCACCGCCGTCGGGGTCGTCTCCTGGCTGCTGCCAAAGGAAATTTGCCCCGGAATTCAT	-41.6	93	bowman_contig_146262	1585	1677	-	93	1H
hvu-miR827-3p	TTAGATGACCATCAGCAAACA	21	hvu-miR827-5p	TTTTGTTGGTTGTCATCTAACC	22	hvu-MIR827	CTTGTTTTGTTGGTTGTCATCTAACCATCATCGTTCCATCTGCCATCCGGTGCATGCATGGATGGACGCCTGAGTGAGTGCGTGGCGACTACGCCGACGCACAGGCACAGACGGTGATGATGGTTAGATGACCATCAGCAAACATGTTC	-74.9	149	---	---	---	---	149
hvu-miR827-3p_alt	ATGATGGTTAGATGACCATC	20	hvu-miR827-5p_alt	TTGTCATCTAACCATCATCG	20	hvu-MIR827	CTTGTTTTGTTGGTTGTCATCTAACCATCATCGTTCCATCTGCCATCCGGTGCATGCATGGATGGACGCCTGAGTGAGTGCGTGGCGACTACGCCGACGCACAGGCACAGACGGTGATGATGGTTAGATGACCATCAGCAAACATGTTC	-74.9	149	---	---	---	---	149
	Note:
	1. sequence in red: theoretical sequence (not observed in experiment);
	2. "---" the pre-miRNA sequence could not be found in the genome;
	3. highlight by the same color indictes that they form cluster.
