# Supplementary material for: Characterization of phosphorus-regulated miR399 and miR827 and their isomirs in barley under phosphorus-sufficient and phosphorus-deficient conditions
Source: BMC Plant Biol. 2013 Dec 13;13:214. doi: 10.1186/1471-2229-13-214 (PMC3878733; doi:10.1186/1471-2229-13-214)
Supplement: Additional file 4: Table S3 — Sequence alignment of pre-miR399 sequences obtained from miRBase. [file 1471-2229-13-214-S4.xlsx]

## Sheet: pre-miR399 align
Alignment of pre-MIR399s in miRBase
aly-MIR399h --------------------------------------------------ATTACAG--- 7
aly-MIR399j --------------------------AAAGGTGAAAATG----------CATTACAG--- 21
bna-MIR399 -----------------------------------------------------ACAG--- 4
aly-MIR399a -----------CATGTGAGATGGATCAAAGGTGGAAATG----------TATTACAG--- 36
ath-MIR399a ----------------------------------AAATG----------CATTACAG--- 13
ath-MIR399f ----------------------------------ATATG----------CATTACAG--- 13
aly-MIR399f ----------ATGAAAGATACATAGAGAAGGTGCAAATA----------CATTACAG--- 37
vvi-MIR399a ------------------------------------GAG----------AATAACAG--- 11
hvu-MIR399 -----------------------------------TCAG----------AAGAACTA--- 12
vun-MIR399b ---------------------------------------------------TAACAG--- 6
ath-MIR399b ----------------------------------TCACT----------AGTTTTAG--- 13
aly-MIR399b -------------------------CATGTAAGCTCACA----------AGTTTTAG--- 22
ghr-MIR399c -------------------------------------------------------AG--- 2
csi-MIR399b ----------------------GAAGCAGTAAGCGATTT----------AGTTGTAG--- 25
tcc-MIR399a ------------------------ATCACTAAGTGATCT----------AGTTGTAG--- 23
ssl-MIR399 ------------------------------------------------------TAG--- 3
ath-MIR399c ----------------------------------GGAGC----------AGTAATAG--- 13
aly-MIR399c -----------------------------TAAGCGGAGC----------AGTAATAG--- 18
mtr-MIR399d ------------------------TAAAGTAAGCAAATC----------AGTCATAG--- 23
mtr-MIR399n -------------------------------------------------AGTCATAG--- 8
mtr-MIR399o -------------------------------------------------AGTCATAG--- 8
mtr-MIR399b ---------------------------------------------------TCATAG--- 6
mtr-MIR399m -------------------------------------------------AGTCATAG--- 8
tcc-MIR399i ------------------------GTCAATAAGCAAACC----------AGTCAAAG--- 23
mtr-MIR399l -----------------------------------AACA----------AT----AG--- 8
mtr-MIR399p -----------------------------------AACA----------AT----AG--- 8
mtr-MIR399q ----------------------------GTAAGCAAATC----------ATTCAAAG--- 19
rco-MIR399a ---------------------------------------------------TTGTAG--- 6
rco-MIR399d ---------------------------------------------------TCGTAG--- 6
osa-MIR399d -------------------------------------AA----------GACAGTAGTA- 12
sly-MIR399 ------------------------------------------------------TAG--- 3
csi-MIR399d ----------------------------------AAAGC----------AGTTTTAG--- 13
ptc-MIR399h ----------------------------------AAACC----------AGTTGCAG--- 13
ptc-MIR399i ----------------------------------AAACC----------AGTTGTAG--- 13
vvi-MIR399c ------------------------------------ACC----------GGTCTCAG--- 11
vvi-MIR399b ------------------------------------ATC----------AATCATAG--- 11
zma-MIR399e ------------------------ATGCCTAAGCTGTCC----------AGTTTCAG--- 23
sbi-MIR399i ------------------------ATGCCTAAGCTGTCC----------AGTTTCAG--- 23
osa-MIR399j ----------------------------------AGTCC----------AGTTTCAG--- 13
ptc-MIR399l -----------------------------------AACT----------AGTTAAAT--- 12
vvi-MIR399i ------------------------------------AGT----------AGTTGTAG--- 11
aqc-MIR399 --------------------------------------------------GTCGTAG--- 7
pvu-MIR399a --------TGCACAAGATATTATAGTCAATAAGCAAACC----------AGTTATAG--- 39
vun-MIR399a -------------------------------------------------ACTCATAG--- 8
osa-MIR399c ----------------------------------CGGCG----------AATTACAGG-- 14
sbi-MIR399a -------------------------TGCCGGCGCCGGCG----------AATTACGGG-- 23
osa-MIR399a ----------------------------------CTGTG----------AATTACAGG-- 14
zma-MIR399c ------------------------TGCTTGCTGAGCATG----------AATTACAGG-- 24
tae-MIR399 ------------------------------TCGTGTGTG----------AATCACAGG-- 18
mtr-MIR399c ------------------------GTTCTGCTGTTGAGG----------AATGATAGG-- 24
mtr-MIR399k -------------------------------------------------AATGATAGG-- 9
mtr-MIR399h -------------------------------------------------AATGATAGA-- 9
mtr-MIR399i -------------------------------------------------AATGATAGA-- 9
zma-MIR399a ------------------------TGTGAAGAGGGTGAG----------AATCACAGT-- 24
bdi-MIR399b ----------------CGTGTTATTGAGATGAGGGTGAG----------AATTACAGT-- 32
sbi-MIR399h ------------------------AGTGTTCAGGGTAAG----------AATCACAGT-- 24
osa-MIR399b ----------------------------------GTGAG----------AATCACAGT-- 14
osa-MIR399i ----------------------------------GTGAG----------AATCACAGT-- 14
sbi-MIR399b -------------------------TAGCTCAGGGTGAG----------AATCACAGT-- 23
zma-MIR399b ------------------------GTAGCTCAGGGTGCG----------AATCACAGT-- 24
zma-MIR399d -----------------------------TCAAGGTGAG----------AATCACAGT-- 19
zma-MIR399i -------------------------------------------------------AGT-- 3
sbi-MIR399j -------------------------------------------------------AGT-- 3
zma-MIR399h -------------------------------------------------------AGT-- 3
zma-MIR399j -------------------------------------------------------AG--- 2
bdi-MIR399 ------------------------------------------------------CAGT-- 4
sbi-MIR399d ------------------------------GTGCAGGCT----------GAAGACAGTTG 20
csi-MIR399c -----------TCAATACAAAGTGACAATGTGGTTGAGG----------AATAACAGT-- 37
tcc-MIR399g ----------------------TG----TGCAGTTGACG----------AATAACAGT-- 22
vvi-MIR399h ------------------------------------AGG----------AATAACAGT-- 12
ptc-MIR399f ----------------------------------TAAAG----------AATAACAGG-- 14
tcc-MIR399e --------------------------AAGGGTAGAGAAG----------AATAACAGC-- 22
ghr-MIR399d ----------------------------------TGAGG----------AATTACAGG-- 14
tcc-MIR399f --------------------------TGTGGAGTTGAGG----------AATTACAGA-- 22
sbi-MIR399c ------------------------CATATGCTGAGCATG----------AATTACAGG-- 24
ath-MIR399e ----------------------------------GAAAG----------CATTACAG--- 13
aly-MIR399e AGTGAGAGAGGAAAACAGAGATTATGTTTTGGTAGAAAG----------CATTACAG--- 47
zma-MIR399g -------------------------------------------------------AG--- 2
sbi-MIR399k -------------------------------------------------------AG--- 2
osa-MIR399g ----------------------------------ATGTG----------CATTGCAG--- 13
ath-MIR399d ----------------------------------GGTTG----------GATTACTG--- 13
aly-MIR399d --------------------GAGAGATAATGTATGGTTG----------GATTACTG--- 27
aly-MIR399g ------------------------GATGATGCATGGTTG----------GATTACAG--- 23
aly-MIR399i ------------------------------GCATGGTTG----------GATTACAG--- 17
tcc-MIR399h ------------------------AAAGATGCATGGATG----------CATTACAG--- 23
sbi-MIR399g ------------------------CCAGATGTGCACTTG----------CATTGCTG--- 23
zma-MIR399f ------------------------CAGGATGTGCACCTG----------CATTTCTG--- 23
osa-MIR399k ----------------------------------AGCTG----------CATTGCTG--- 13
ptc-MIR399g ----------------------------------TGATG----------AATAACTG--- 13
osa-MIR399h ----------------------------------CCATG----------CATTACTG--- 13
sbi-MIR399e ------------------------ACATGCGGGGCCATG----------CATTACCG--- 23
osa-MIR399e ----------------------------------ACATG----------CATTACCG--- 13
ptc-MIR399a ----------------------------------GCAAT----------AATTACCG--- 13
vvi-MIR399g ------------------------------------ATG----------AATTGCTG--- 11
mtr-MIR399j ---------------------------------------------------TTACTG--- 6
mtr-MIR399r ------------------------------------GTG----------CATTACTG--- 11
ptc-MIR399d ----------------------------------GGATG----------CATTACTG--- 13
ptc-MIR399e ----------------------------------GGATG----------CATTACTG--- 13
osa-MIR399f ----------------------------------TGGTG----------GATTACCG--- 13
sbi-MIR399f ------------------------CATATGCGAGTCGAG----------GATTACCG--- 23
mtr-MIR399a ------------------------TCCAAGTTGCAGTTG----------AATTACAG--- 23
mtr-MIR399f ---------------------------------------------------TTACAG--- 6
mtr-MIR399e ------------------------TCCAAGTTGCAGTTG----------AATTACAG--- 23
mtr-MIR399g ---------------------------------------------------TTACAG--- 6
ptc-MIR399b -----------------------------GGTGCAGTTG----------CATTACAG--- 18
ptc-MIR399c -----------------------------GGTGCAGTTG----------CATTACAG--- 18
ptc-MIR399j -------------------------------------TG----------CATTACAG--- 10
rco-MIR399c ---------------------------------------------------TTACAG--- 6
tcc-MIR399d ------------------------TCTCTGGTGCAGTTG----------CATTACAG--- 23
rco-MIR399e ---------------------------------------------------TTACAG--- 6
tcc-MIR399c ------------------------TTTCAGCTGCAGTTG----------CATTACAG--- 23
vvi-MIR399e --------------------------------GCA--------------TATTACAG--- 11
tcc-MIR399b ------------------------TTCAGGGTGCAACTG----------CATTACAG--- 23
rco-MIR399b ---------------------------------------------------TTACAG--- 6
csi-MIR399a -----------------------CATTGAGGTGCATGCATGCAGTTGCATATTACAG--- 34
ghr-MIR399a ----------------------------------TGAGA----------TATTACAG--- 13
ghr-MIR399b ----------------------------------TGAGA----------TATTACAG--- 13
vvi-MIR399f ---------------------------------GTTGCA----------TTA----GAG- 12
csi-MIR399e --------------------------------ATTTGCA----------TCCTTCTGTT- 17
ptc-MIR399k -----------------------------------GGAG----------CATTGCTG--- 12
vvi-MIR399d ------------------------------------GTA----------AATTATAG--- 11
rco-MIR399f ---------------------------------------------------TTACTG--- 6
aly-MIR399h --GGCA-AGAT---CT--CTA--------TTGGC----AG-------------------- 27
aly-MIR399j --GGCA-AGAT---CT--CTA--------TTGGC----AG-------------------- 41
bna-MIR399 --GGCA-AGAT---CT--CTA--------TTGGC----AG-------------------- 24
aly-MIR399a --GGTA-AGAT---CT--CTA--------TTGGC----AG-------------------- 56
ath-MIR399a --GGTA-AGAT---CT--CTA--------TTGGC----AG-------------------- 33
ath-MIR399f --GGCA-AGAT---CA--CCA--------TTGGC----AG-------------------- 33
aly-MIR399f --GGCA-AGAT---CA--CCA--------TTGGC----AG-------------------- 57
vvi-MIR399a --TGTG-AT-T---CT--CCT--------TTGGC----AG-------------------- 30
hvu-MIR399 --GGTA-GATT---TG--CCAAAGGAGATTTGCC----GAACTAT--------------- 45
vun-MIR399b --TGT--GATT---CT--CC--------CTTGGC-------------------------- 23
ath-MIR399b --GGCG-CCT----CT--CCAT--------TGGC----AGGTCCTTT------------- 39
aly-MIR399b --GGCG-CCT----CT--CCAT--------TGGC----AGGTCCTTT------------- 48
ghr-MIR399c --GGCT-TCT----CT--GCAT--------TGGC----AGGT------------------ 23
csi-MIR399b --GGCT-TCT----CT--CCTT--------TGGC----AGGTGATGGCC--------AAG 56
tcc-MIR399a --GGCT-TCT----CT--CCTT--------TGGC----AGGTTATG-------------- 48
ssl-MIR399 --GGCA-CTTA---CT--CCTT--------TGGC----AG-TAG---------------- 26
ath-MIR399c --GGCA-TCT----TT--CTAT--------TGGC----AGGCGA---------------- 36
aly-MIR399c --GGCA-TCT----TT--CTAT--------TGGC----AGGAGA---------------- 41
mtr-MIR399d --GGCA-TGT----CT--CTAT--------TGGC----AGGTGA---------------- 46
mtr-MIR399n --GGCA-TGT----CT--CTAT--------TGGC----AGGTGA---------------- 31
mtr-MIR399o --GGCA-TGT----CT--CTAT--------TGGC----AGGTGA---------------- 31
mtr-MIR399b --GGCA-TGT----CT--CTAT--------TGGT----AGGTGA---------------- 29
mtr-MIR399m --GGCA-TGT----CT--CTAT--------TGGC----AGGTGA---------------- 31
tcc-MIR399i --GGCA-CCT----CT--CCAT--------TGGC----AGGTAA---------------- 46
mtr-MIR399l --GGCA-CCT----CT--CTCC--------TGGC----AAGTAA---------------- 31
mtr-MIR399p --GGCA-CCT----CT--CTCC--------TGGC----AAGTAA---------------- 31
mtr-MIR399q --GGCA-TAT----CT--CCTT--------TGGC----AGGTAT---------------- 42
rco-MIR399a --GGCA-CCT----CT--TGCT--------TGGC----AGGT------------------ 27
rco-MIR399d --GGCA-TCT----CT--CGCT--------TGGC----AGGC------------------ 27
osa-MIR399d --GGCA-GCT----CT--CCTC--------TGGC----AGGTGCATTCT--------AGG 43
sly-MIR399 --GGCT-ACA----CT--CTAT--------TGGC----ATGC------------------ 24
csi-MIR399d --GGCA-CCT----CT--TACT--------TGGC----ATGC------------------ 34
ptc-MIR399h --GGCA-CCT----CTCTTCCT--------TGGC----AGACAGTAC------------- 41
ptc-MIR399i --GGTA-CCT----CT--TACT--------TGGC----AAGCA----------------- 35
vvi-MIR399c --GG---CCT----CTTTCACT--------TGGT----A--------------------- 29
vvi-MIR399b --GGCA-CCT----CT--TTCT--------TGGC----AGGCAC---------------- 34
zma-MIR399e --GGCT-TCT----CT--TTCT--------TGGC----AGG-GAA--------------- 46
sbi-MIR399i --GGCT-TCT----CT--TTCT--------TGGC----AGG-GA---------------- 45
osa-MIR399j --GGCT-CCT----CT--CTCT--------TGGC----AGG-GA---------------- 35
ptc-MIR399l --GGCT-TCT----CT--TCTT--------TGGC----AGGTGATG-------------- 37
vvi-MIR399i --GGCT-TCT----CT--CCTTC-------TGGC----AGGAGATG-------------- 37
aqc-MIR399 --GGCT-TCT----CC--CTGT--------TGGC----AG---ATG-------------- 29
pvu-MIR399a --GGCT-TCT----CT--TTGT--------TGGC----AGGAAATGA------------- 65
vun-MIR399a --GGCT-TCT----CT--TTGT--------TGGC----AGGAAATGA------------- 34
osa-MIR399c ---GCG--GTT---TC--TCCT-------TTGGC----ACG------------------- 34
sbi-MIR399a ---GCA--GTT---CG--TC-T-------TTGGC----ACA------------------- 42
osa-MIR399a ---GCA--GTT---CA--CC-T-------TTGGC----ACA------------------- 33
zma-MIR399c ---GTA--CGT---CT--CC-T-------TTGGC----ACA------------------- 43
tae-MIR399 ---GCG--CTT---CT--CC-C-------TTGGC----ACG------------------- 37
mtr-MIR399c ---GAA--AAT---CT--CT-T-------TTGGC----AGA------------------- 43
mtr-MIR399k ---GGA--AAT---CT--CT-T-------TTGGC----AGA------------------- 28
mtr-MIR399h ---GCA--AAT---CT--CT-A-------TTGGC----AGA------------------- 28
mtr-MIR399i ---GCA--AAT---CT--CT-A-------TTAGC----AGA------------------- 28
zma-MIR399a ---GCG--GTT---CT--CC-T-------CTGGC----ACG------------------- 43
bdi-MIR399b ---GCG--GTT---CT--CC-T-------CTGGC----ACG------------------- 51
sbi-MIR399h ---GCG--GTT---CT--CC-T-------CTGGC----ATG------------------- 43
osa-MIR399b ---GCG--ATT---CT--CC-T-------CTGGC----ATG------------------- 33
osa-MIR399i ---GCA--GTT---CT--CC-T-------CTGGC----ATG------------------- 33
sbi-MIR399b ---GCA--GCT---CT--CC-T-------CTGGC----ATG------------------- 42
zma-MIR399b ---GCA--GCT---CT--CC-T-------CTGGC----ATG------------------- 43
zma-MIR399d ---GTG--GCT---CT--CC-T-------CTGGC----ATG------------------- 38
zma-MIR399i ---GCG--GCT---CT--CC-T-------CTGGC----ATG------------------- 22
sbi-MIR399j ---GCG--GTT---CT--CC-T-------CTGGC----ATG------------------- 22
zma-MIR399h ---GCA--GTT---CT--CC-T-------CTGGC----ACG------------------- 22
zma-MIR399j ---GCA--GCT---CT--CC-T-------CTGGC----AGGCAGGCGCGCGGTCATCGTC 40
bdi-MIR399 ---GCA--GTT---CT--CC-T-------CTGGC----ATG------------------- 23
sbi-MIR399d TAGGCA--GCT---CT--CC-T-------CTGGC----AGGC--------GGTCATCGTC 53
csi-MIR399c ---GCA--GTC---CT--CC-T-------TTGGCGTGCAGATT----------------- 62
tcc-MIR399g ---GCA--GTC---CT--TC-T-------TTGGC--ACAGA------------------- 43
vvi-MIR399h ---GCA--ATC---CT--CC-T-------TTGGC----AGA------------------- 31
ptc-MIR399f ---GCTTTATC---CT--CC-T-------TTGGCAAACAGAAC----------------- 41
tcc-MIR399e ---GCA--ATT---CT--CC-T-------TTGGC----AGA------------------- 41
ghr-MIR399d ---GCA--ACT---CT--CC-T-------TAAGC----AAA------------------- 33
tcc-MIR399f ---GCA--ATT---CT--CC-T-------TCAGC----ACA------------------- 41
sbi-MIR399c ---GTAC--AT---CT--CC-T-------TTGGC--ACAGATGCATGCA----------- 53
ath-MIR399e --GGCG-AATC---CT--CTAT--------TGGC----AGTGG----------------- 36
aly-MIR399e --GGCG-AATC---CT--CTAT--------TGGC----AGGGG----------------- 70
zma-MIR399g --GGCA-ACC----CC--CCGT--------TGGC----AGG------------------- 22
sbi-MIR399k --GGCA-ACC----CT--CCAT--------TGGC----AGG------------------- 22
osa-MIR399g --GGCA-ACTA---CT--CCAT--------TGGC----AGAGGGATGGA---------TT 44
ath-MIR399d --GGCG-AATA---CT--CCTAT--------GGC----AGA------------------- 34
aly-MIR399d --GGCG-AATA---CT--CCTAT--------GGC----AGA------------------- 48
aly-MIR399g --GGCA-AATA---CT--CCATT--------GGC----AGA------------------- 44
aly-MIR399i --GGCA-AATA---CT--CCATT--------GGC----AGA------------------- 38
tcc-MIR399h --GGCA-AAT----CT--CCTTT--------GGA----AGT------------------- 43
sbi-MIR399g --GGCA-ACTT---CT--CCTTT--------GGC----AGA------------------- 44
zma-MIR399f --GGCA-ACTT---CT--CCTTT--------GGC----AGA------------------- 44
osa-MIR399k --GGCA-AGTT---GT--CCTTT--------GGC----AGA------------------- 34
ptc-MIR399g --TGCA-A-TT---CT--CCTTT--------GGC----AGA------------------- 33
osa-MIR399h --GGCA-GGT----CT--CCCTT--------GGC----AGT------------------- 33
sbi-MIR399e --GGTG-GGT----CT--CCTCT--------GGC----AGTA----ACT----------- 47
osa-MIR399e --GGTG-AGT----CT--TCCTT--------GGC----AGTGTTCGAAT----------- 41
ptc-MIR399a --GGCA-ATTA---CT--CCTTT--------GGC----AGC------------------- 34
vvi-MIR399g --GGCA-AT-A---CT--CCATT--------GGC----AGT------------------- 31
mtr-MIR399j --GGCA-ATGA---CT--TCTTT--------GGC----AGT------------------- 27
mtr-MIR399r --GGCA-ATGA---CT--TTTTTT-------GGC----AGT------------------- 33
ptc-MIR399d --GGCA-ATTC---TT--CTGTT--------GGC----AGC------------------- 34
ptc-MIR399e --GGCA-ATTC---TT--CTGTT--------GGC----AGT------------------- 34
osa-MIR399f --GGCC-ATGT---CT--CCTTG--------GGC----AGAGG----------------- 36
sbi-MIR399f --GGCC-ATTT---CT--CCTTG--------GGC----AGAG------------------ 45
mtr-MIR399a --GGTGAG-TT---CT--CCAT--------TGGC----AGGTAGCTAGT----------- 52
mtr-MIR399f --GGTGAG-TT---CT--CCAT--------TGGC----AGGTAGCTAGT----------- 35
mtr-MIR399e --GGTGAG-TT---CT--CCAT--------TGGC----AGGTAGCTAGC----------- 52
mtr-MIR399g --GGCATG-TT---CT--CCTT--------TGGC----AGGTAGCCATA----------- 35
ptc-MIR399b --GGCAAG--C---TT--CCAT--------TGGC----ATGCAGC--------------- 42
ptc-MIR399c --GGCAAG--C---TT--CCAT--------TGGC----ATGCAGC--------------- 42
ptc-MIR399j --GGCAAG-AC---CT--CCAT--------TGGC----AGGCAGC--------------- 35
rco-MIR399c --GGCAAA-AC---CT--TCAT--------TGGC----ATGCTGC--------------- 31
tcc-MIR399d --GGCAAAGAT---CT--CCAT--------TGGC----AGGCTGC--------------- 49
rco-MIR399e --GGCAAATAT---CT--CCAT--------TGGC----AGGTAGC--------------- 32
tcc-MIR399c --GGCAAA--T---CT--TCAC--------TGGC----AGGCAGC--------------- 47
vvi-MIR399e --GGCAAA-TT---AT--CTTT--------TGGC----AGGCAGC--------------- 36
tcc-MIR399b --GGCAAG-AT---TT--CCAT--------TGGC----AGGCAGC--------------- 48
rco-MIR399b --GGCAAA-AT---CT--CCAT--------TGGC----ATGGAAC--------------- 31
csi-MIR399a --GGCAAC-AT---CT--CCAT--------TGGC----AGGCTGCA-------------- 60
ghr-MIR399a --GGCAAA----ATCT--TCAG--------TGGC----AGGCAG---------------- 37
ghr-MIR399b --GGCAAA----ATCT--TCAG--------TGGC----AGGCAGCCA------------- 40
vvi-MIR399f -GGCCAAAT-----CT--GCTT--------TGGC----AT-------------------- 32
csi-MIR399e -TGCCAAAGGAGAATT--GCCC--------TGCC----ATTCACTC-------------- 48
ptc-MIR399k --AGCAAAT-----TT--CCTT--------TGGC----AGATAC---------------- 35
vvi-MIR399d --AGCAGAT-----TT--CTTT--------TGGC----AGATGGCG-------------- 36
rco-MIR399f --AGCAAGT-----CT--TCTT--------TGAC----AGACTTC--------------- 30
aly-MIR399h --------GAAACCATTACTT----------------------GACCTTTGCATCTCTT- 56
aly-MIR399j --------GAAACCATTACTT----------------------GACCTTTGCATCTCTT- 70
bna-MIR399 --------AAAACCATTACTTA---------------------GATCTTTGCATCTCTT- 54
aly-MIR399a --------GAAACCATTACTTA---------------------GATCTTTGCATCTCTT- 86
ath-MIR399a --------GAAACCATTACTTA---------------------GATCTTTGCATCTCTT- 63
ath-MIR399f --------AGATCTATTACTT----------------------CATTCTTGCATCA---- 59
aly-MIR399f --------AAATCTATTACTT----------------------CATTCTTGCATAA---- 83
vvi-MIR399a --------AGAT--ATCAC-------------------------------GCATG----- 44
hvu-MIR399 --------AGGTACTGTAGGTA---------------------GGTTTTGCCAAAAGGAG 76
vun-MIR399b --------AGGTGCTACATCTA---------------------TTCTTCATCAGAATG-- 52
ath-MIR399b -----ACTTCCAAATATACACATACATA-----------------TATGAATATCGAA-- 75
aly-MIR399b -----ATTTCCAAATATACACATACATA-----------------TATGAATATAGAA-- 84
ghr-MIR399c -----------AGATG-ATAACTCCACA-----------------T---CATGTAG---- 47
csi-MIR399b GGCAAAGATCATATAATATATATTTATATGGTGC-------CTATTCTAATTATTG---- 105
tcc-MIR399a -------TTCATCGAAAATAAATCAAGA-----------------TCTAATTC------- 77
ssl-MIR399 ---------CATAGTAAAT-TGTGAATA-----------------TTTTTTTTT------ 53
ath-MIR399c ---------CTTGGCTATT-------------------TGTATCTTTTGTGTTCTT---- 64
aly-MIR399c ---------CTCGGCTATT-------------------TGTATCTTTTGTGTTCTT---- 69
mtr-MIR399d ---------TATGG-TGAT------------------ATT--TCATTTGACTTTAA---- 72
mtr-MIR399n ---------TATGG-TGAT------------------ATT--TCATTTGACTTTAA---- 57
mtr-MIR399o ---------TA---------------------------TT--TCATTTGACTTAGA---- 49
mtr-MIR399b ---------TATGG-TGAT------------------ATT--TCATTTGAATTAGA---- 55
mtr-MIR399m ---------TATAG-TGAT------------------AT--------------------- 42
tcc-MIR399i ---------TATTG-TGATTA--------CTGCTGTAATTAATTATGCAAAGTGGGACT- 87
mtr-MIR399l ---------AAAGGGC-------------------------------------------- 38
mtr-MIR399p ---------AAAGGGC-------------------------------------------- 38
mtr-MIR399q ---------AATGGGTGGTTG--------CTAGT-TTATTTTACATCTATATTAAAATT- 83
rco-MIR399a ---------AA--------------AGG------------------GGACACTAG----- 41
rco-MIR399d ---------AATGATATG-------AAG------------------TGAAGCTAAATT-- 51
osa-MIR399d TGATTTTGTAATTGTATATGCATCCAAGGTATATACAGTCCGGCCATGGTGCTACATTGC 103
sly-MIR399 ---------AAC---------------------------------TTGATCAAATA---- 38
csi-MIR399d ---------AATGGT----------GATTTA--------------TTGGTGCAATAA--- 58
ptc-MIR399h --------TAATGGTGCCT-------------------------ATAGCTTCAAGCTGA- 67
ptc-MIR399i ----------ATGGTG----------------------------ATTGTTGCAAAC---- 53
vvi-MIR399c ------------GGTGAC--------------------------ATAGATGTGAA----- 46
vvi-MIR399b -----------TGGCTCCT-------------------------ATA--TATGAAT---- 52
zma-MIR399e -------GCA-TGAGATGCC---------------------------ATAGCTCTC---- 67
sbi-MIR399i -------GCA-TGAGAAGCC---------------------------ATAGCTC------ 64
osa-MIR399j -------GCA-TGTGAAGTCT-----------------------TTTGTAGCTC------ 58
ptc-MIR399l -------GTA-TAGATTACAA-----------------------CTTATAGCTTTA---- 62
vvi-MIR399i -------GCAATAGATTATCC-----------------------TTTGTGGCTTAT---- 63
aqc-MIR399 -------ATAATGGCTTAGTT-----------------------CTT----TCCTG---- 51
pvu-MIR399a ---------CATGACCACT-----------------------------TCATGAAA---- 83
vun-MIR399a ---------CATGATCATC-----------------------------TCATGAAA---- 52
osa-MIR399c ----------TACGGAGG--------------------------CA-AGGC-AT------ 50
sbi-MIR399a ----------AAGGCACGTC------------------------CA-GAACTAC------ 61
osa-MIR399a ----------AGGGCAAG--------------------------CA-GTAG-AA------ 49
zma-MIR399c ----------GCAGAATG--------------------------CACACATCATCAGTCG 67
tae-MIR399 ----------GTGGCATG--------------------------CATGTA-CAT------ 54
mtr-MIR399c ----------GAGGAGTAA----------------------------AAATCTT------ 59
mtr-MIR399k ----------GAGGAGTAGC------------------------TAGAGAGCTT------ 48
mtr-MIR399h ----------ACGAAGTAG----------------------------AAAGCTT------ 44
mtr-MIR399i ----------ACGAAGTAG----------------------------AAAGCTT------ 44
zma-MIR399a ----------AAGGCTG---------------------------------GCC------- 53
bdi-MIR399b ----------GAGGTCGAGGG---------------------------TAGCC------- 67
sbi-MIR399h ----------GAGGCCAACA----------------------------TAGCA------- 58
osa-MIR399b --------------------------------------------------GCA------- 36
osa-MIR399i ----------GAGGGCAAGAG---------------------------GAGCT------- 49
sbi-MIR399b ----------AAGGC----------------------------------TG--------- 49
zma-MIR399b ----------AAGGC----------------------------------TGTG------- 52
zma-MIR399d ----------AAGGCG---------------------------------CGGC------- 48
zma-MIR399i ----------AGGGCG---------------------------------CGAC------- 32
sbi-MIR399j ------AACGACGGCTGG--------------------------AGCA--GCT------- 41
zma-MIR399h ------AACCAAGGCTG---------------------------AGCA--GCT------- 40
zma-MIR399j GCCATCGACGACGGTTGCTT------------------------GGCTCTGCTA------ 70
bdi-MIR399 ------GATGCTAA-TGT--------------------------AGCAG-GCCC------ 43
sbi-MIR399d GTCGTCATCGACGGCTGGTTCTGTGTTCATCCGG----ATCCATCGTGCAGCCG------ 103
csi-MIR399c ------GCAAAGA-GATA--------------------------------ATGC------ 77
tcc-MIR399g --------GAAGA-CATG--------------------------------GCAT------ 56
vvi-MIR399h ---------AAGATCATGC-------------------------------ACAT------ 45
ptc-MIR399f ------ATGGAAA-TAAAT-------------------------------GCCT------ 57
tcc-MIR399e ----------AAATGTTGC-------------------------------ACTT------ 54
ghr-MIR399d ----------AATGGATGT-------------------------------GCTT------ 46
tcc-MIR399f ----------AATGCTTAT-------------------------------GCTC------ 54
sbi-MIR399c ------GCAGAATGCATAT-------------------------------ATGC------ 70
ath-MIR399e ----AAGTTGATGACCCTTA--------------------------TATGTTATTT---- 62
aly-MIR399e ----AAGTTGATGAGTGTTGATC---------------------ACTCTTATATTT---- 101
zma-MIR399g ---TGCG---ACGGC-GACGT--------------------------------------- 36
sbi-MIR399k ---TGCG---AC--C-TACA---------------------------------------- 33
osa-MIR399g GGATATGGATATGGCTGATGCT-------------------------TCCATTTGA---- 75
ath-MIR399d -----------TCGCATT-------------------------------GGCTAGAT--- 49
aly-MIR399d -----------TAGCTTT-------------------------------GCCTAGAT--- 63
aly-MIR399g -----------TAGTTTTCGCT-------------------------ACATCTATATTAT 68
aly-MIR399i -----------TAGTTTTCGTT-------------------------GCATCTATATTAT 62
tcc-MIR399h -----------CAG-------------------------------------CTGAACT-- 53
sbi-MIR399g -----------TGC------------------------------------GCAATGTG-- 55
zma-MIR399f -----------TGC------------------------------------GCGA------ 51
osa-MIR399k -----------TGTT-----------------------------------GCAGTTCAT- 47
ptc-MIR399g -----------CG---------------------------------------TATAT--- 40
osa-MIR399h ------------GGC----------------------------------CGATCG----- 42
sbi-MIR399e -----------TGGC----------------------------------TGGTCGCC--- 59
osa-MIR399e -----------CGGCAGT-----------------------------ACCGGTCTGCA-- 59
ptc-MIR399a -----------TGGC----------------------------------CACTCAAC--- 46
vvi-MIR399g -----------TGGC----------------------------------CACTCGGCT-- 44
mtr-MIR399j -----------AGTT----------------------------------GACTTGAT--- 39
mtr-MIR399r -----------AGTT----------------------------------CACTTGAT--- 45
ptc-MIR399d -----------TGGT----------------------------------GACTCATAC-- 47
ptc-MIR399e -----------TGGT----------------------------------GACTCATAC-- 47
osa-MIR399f -----------TGATCAGATTGC--------------------ACACTTCACTTCAACC- 64
sbi-MIR399f -----------TAATTGAATT---------------------------TTACTTTG---- 63
mtr-MIR399a ------CACTATATGATATGCA-----------------TTGCA------AT-C------ 76
mtr-MIR399f ------CACTATATGATATGCA-----------------TTGCA------ATTC------ 60
mtr-MIR399e ------CACTATATGATATGCA-----------------TTGCA------AT-C------ 76
mtr-MIR399g ------TGCTAT--GATATGCA-----------------TTGCA------AC-C------ 57
ptc-MIR399b ------CA--CTAAGACACGCAA--------------TATCTAACACTTGATGC------ 74
ptc-MIR399c ------CA--CTAAGACACGCAA--------------TATCTAACACTTGATGC------ 74
ptc-MIR399j ------CA--CTAAAGCATGCA-----------------TTTAA-ATT--ATGC------ 61
rco-MIR399c ------CAGACTAAGATGTGGG----------------------------ACGC------ 51
tcc-MIR399d ------CACTTTGGGTCACGAA------------------CCGA-ATT--ATGT------ 76
rco-MIR399e ------CAC-TTTAGACATGCA-----------------TTTAA-ATTTTGAGC------ 61
tcc-MIR399c ------CACTTTGGCTTAC-CA-------------------TCACCTGTCATGC------ 75
vvi-MIR399e ------CAC-TTAG-AGACACA-----------------GCCAA-GC--CATGC------ 62
tcc-MIR399b ------CAC-TTAT-ATGTGCA-----------------CCCAA-ACT-CATTC------ 75
rco-MIR399b ------CAC-TAAG-ATATCCA-----------------AACCA-AT--CAAGCCAGG-- 61
csi-MIR399a ------TAC-TTATTACATCCA-----------------TCTCATATA-TACGTATGT-- 93
ghr-MIR399a -----------TATATGGCTCCATTCAT--CAGG----------CATCAGCTGTATGGAA 74
ghr-MIR399b --------TTGTATATGGCTCCGTTCAT--CAGG----------CATCAGCTGTATGGAA 80
vvi-MIR399f ----------GAAGCCCATT------------------------TAGCAGGCTCGTCTG- 57
csi-MIR399e --------TCGCAGCTAGTTGTAATTGTTGCAAGA------TTCCAGCAGCCTCATTCAA 94
ptc-MIR399k ---------CATAAGTAA--------------------------CAAGAG-CTTATG--- 56
vvi-MIR399d ----------ATCACAAGC-------------------------CAATGTGCTCAAAGGG 61
rco-MIR399f ------------CACCAAG-------------------------CGACATATGGAAACG- 52
aly-MIR399h ------------------------------------------------------------
aly-MIR399j ------------------------------------------------------------
bna-MIR399 ------------------------------------------------------------
aly-MIR399a ------------------------------------------------------------
ath-MIR399a ------------------------------------------------------------
ath-MIR399f ------------------------------------------------------------
aly-MIR399f ------------------------------------------------------------
vvi-MIR399a ------------------------------------------------------------
hvu-MIR399 ------------------------------------------------------------
vun-MIR399b ------------------------------------------------------------
ath-MIR399b ------------------------------------------------------------
aly-MIR399b ------------------------------------------------------------
ghr-MIR399c ------------------------------------------------------------
csi-MIR399b ------------------------------------------------------------
tcc-MIR399a ------------------------------------------------------------
ssl-MIR399 ------------------------------------------------------------
ath-MIR399c ------------------------------------------------------------
aly-MIR399c ------------------------------------------------------------
mtr-MIR399d ------------------------------------------------------------
mtr-MIR399n ------------------------------------------------------------
mtr-MIR399o ------------------------------------------------------------
mtr-MIR399b ------------------------------------------------------------
mtr-MIR399m ------------------------------------------------------------
tcc-MIR399i ------------------------------------------------------------
mtr-MIR399l ------------------------------------------------------------
mtr-MIR399p ------------------------------------------------------------
mtr-MIR399q ------------------------------------------------------------
rco-MIR399a ------------------------------------------------------------
rco-MIR399d ------------------------------------------------------------
osa-MIR399d AATCATCCATATGTGATTGCATTGTGTATATATATACATGGTGGCCTTTGATAGACCATC 163
sly-MIR399 ------------------------------------------------------------
csi-MIR399d ------------------------------------------------------------
ptc-MIR399h ------------------------------------------------------------
ptc-MIR399i ------------------------------------------------------------
vvi-MIR399c ------------------------------------------------------------
vvi-MIR399b ------------------------------------------------------------
zma-MIR399e ------------------------------------------------------------
sbi-MIR399i ------------------------------------------------------------
osa-MIR399j ------------------------------------------------------------
ptc-MIR399l ------------------------------------------------------------
vvi-MIR399i ------------------------------------------------------------
aqc-MIR399 ------------------------------------------------------------
pvu-MIR399a ------------------------------------------------------------
vun-MIR399a ------------------------------------------------------------
osa-MIR399c ------------------------------------------------------------
sbi-MIR399a ------------------------------------------------------------
osa-MIR399a ------------------------------------------------------------
zma-MIR399c AGAGA------------------------------------------------------- 72
tae-MIR399 ------------------------------------------------------------
mtr-MIR399c ------------------------------------------------------------
mtr-MIR399k ------------------------------------------------------------
mtr-MIR399h ------------------------------------------------------------
mtr-MIR399i ------------------------------------------------------------
zma-MIR399a ------------------------------------------------------------
bdi-MIR399b ------------------------------------------------------------
sbi-MIR399h ------------------------------------------------------------
osa-MIR399b ------------------------------------------------------------
osa-MIR399i ------------------------------------------------------------
sbi-MIR399b ------------------------------------------------------------
zma-MIR399b ------------------------------------------------------------
zma-MIR399d ------------------------------------------------------------
zma-MIR399i ------------------------------------------------------------
sbi-MIR399j ------------------------------------------------------------
zma-MIR399h ------------------------------------------------------------
zma-MIR399j ------------------------------------------------------------
bdi-MIR399 ------------------------------------------------------------
sbi-MIR399d ------------------------------------------------------------
csi-MIR399c ------------------------------------------------------------
tcc-MIR399g ------------------------------------------------------------
vvi-MIR399h ------------------------------------------------------------
ptc-MIR399f ------------------------------------------------------------
tcc-MIR399e ------------------------------------------------------------
ghr-MIR399d ------------------------------------------------------------
tcc-MIR399f ------------------------------------------------------------
sbi-MIR399c ------------------------------------------------------------
ath-MIR399e ------------------------------------------------------------
aly-MIR399e ------------------------------------------------------------
zma-MIR399g ------------------------------------------------------------
sbi-MIR399k ------------------------------------------------------------
osa-MIR399g ------------------------------------------------------------
ath-MIR399d ------------------------------------------------------------
aly-MIR399d ------------------------------------------------------------
aly-MIR399g TTGTTATTATATGGGTG------------------------------------------- 85
aly-MIR399i TGATTAT----------------------------------------------------- 69
tcc-MIR399h ------------------------------------------------------------
sbi-MIR399g ------------------------------------------------------------
zma-MIR399f ------------------------------------------------------------
osa-MIR399k ------------------------------------------------------------
ptc-MIR399g ------------------------------------------------------------
osa-MIR399h ------------------------------------------------------------
sbi-MIR399e ------------------------------------------------------------
osa-MIR399e ------------------------------------------------------------
ptc-MIR399a ------------------------------------------------------------
vvi-MIR399g ------------------------------------------------------------
mtr-MIR399j ------------------------------------------------------------
mtr-MIR399r ------------------------------------------------------------
ptc-MIR399d ------------------------------------------------------------
ptc-MIR399e ------------------------------------------------------------
osa-MIR399f ------------------------------------------------------------
sbi-MIR399f ------------------------------------------------------------
mtr-MIR399a ------------------------------------------------------------
mtr-MIR399f ------------------------------------------------------------
mtr-MIR399e ------------------------------------------------------------
mtr-MIR399g ------------------------------------------------------------
ptc-MIR399b ------------------------------------------------------------
ptc-MIR399c ------------------------------------------------------------
ptc-MIR399j ------------------------------------------------------------
rco-MIR399c ------------------------------------------------------------
tcc-MIR399d ------------------------------------------------------------
rco-MIR399e ------------------------------------------------------------
tcc-MIR399c ------------------------------------------------------------
vvi-MIR399e ------------------------------------------------------------
tcc-MIR399b ------------------------------------------------------------
rco-MIR399b ------------------------------------------------------------
csi-MIR399a ------------------------------------------------------------
ghr-MIR399a ------------------------------------------------------------
ghr-MIR399b ------------------------------------------------------------
vvi-MIR399f ------------------------------------------------------------
csi-MIR399e TT---------------------------------------------------------- 96
ptc-MIR399k ------------------------------------------------------------
vvi-MIR399d C----------------------------------------------------------- 62
rco-MIR399f ------------------------------------------------------------
aly-MIR399h ----------------TATGCATTGCTTTG------------------------TAGTGA 76
aly-MIR399j ----------------TATGCATTGCTTTG------------------------TAGTGA 90
bna-MIR399 ----------------TCTGCATTGATTTG------------------------TAGTGA 74
aly-MIR399a ----------------TATGCATTGCTTTT------------------------AAGTGA 106
ath-MIR399a ----------------TATGCATTGCTTTTAA---------------------TTAGTGA 86
ath-MIR399f ----------------TATGCATAAATGTTT----------------------GTGGTGA 81
aly-MIR399f ----------------TATGCATTAATGTTT----------------------GTGGTGA 105
vvi-MIR399a -------------------GAGTAGAAG-------------------------GCGGT-A 59
hvu-MIR399 ---------------ATTTGCCCCGAACTAT-----------------------CGGTAG 98
vun-MIR399b -------------------GCCTT------------------------------------ 57
ath-MIR399b -----------------AATTTCCGATGA-----------------TCGATTTATAAATG 101
aly-MIR399b -----------------AATTTC-------------------------GATTTATATATG 102
ghr-MIR399c ---------------------------------------------------TTA------ 50
csi-MIR399b --------------------TTCT------------------------ATTTTTTCAATG 121
tcc-MIR399a --------------------TTCT------------------------ATTCAA-CAATA 92
ssl-MIR399 --------------------TTCT------------------------ATTTCA--CATA 67
ath-MIR399c -----------------GACTATT-----------------------------GGC--TA 76
aly-MIR399c -----------------GGCTATT-----------------------------GGC--TA 81
mtr-MIR399d -----------------GGCTCTA-----------------------------AA----A 82
mtr-MIR399n -----------------GGCTCTA-----------------------------GA----A 67
mtr-MIR399o -----------------GGCTCTA-----------------------------GA----A 59
mtr-MIR399b -----------------GGCTTCA-----------------------------GA----A 65
mtr-MIR399m -----------------GGCTCTA-----------------------------GA----A 52
tcc-MIR399i -------------CCCCGGCCCTG-----------------------------CACTTCA 105
mtr-MIR399l ----------------------------------------------------TCAGTGCC 46
mtr-MIR399p ----------------------------------------------------TCAGTGCC 46
mtr-MIR399q -------------TTATGTGTTTATTTATCAAATAAAAAATAAAAAAAACTATCATGGTA 130
rco-MIR399a -------------CTA---GCAT------------------------------AAC---- 51
rco-MIR399d -------------TTA---GCAT------------------------------TAGTTTG 65
osa-MIR399d ATATATCGGTTGGTTATGTGCATGTATGTATATA-------CCAGCTGCTACTAGCTTTG 216
sly-MIR399 --------------------------------------------------------TTTG 42
csi-MIR399d -------------TCA---GCATTA---------------------TATTGGTTAATTCG 81
ptc-MIR399h ---------------GAGGGTATGCG-------------------------AGAATCTTG 87
ptc-MIR399i -------------------AT-TGC--------------------------AGAAT-TTG 66
vvi-MIR399c ----------------------------------------------------------TG 48
vvi-MIR399b -------------------ATACAT-----------------------------AGCTTA 64
zma-MIR399e --------------TGCTC-TCTT----------------------------------CA 78
sbi-MIR399i --------------TGCTC-TGTT----------------------------------CT 75
osa-MIR399j ---------------ACTCATTTT----------------------------------CA 69
ptc-MIR399l --------------ATCTAGTATT----------------------------------CA 74
vvi-MIR399i --------------CTCCGGTGTTGA------------------------TTAACTTCCA 85
aqc-MIR399 --------------ATCGAGTGCC--------------------------------TTTA 65
pvu-MIR399a ----------------------------------------------------------TA 85
vun-MIR399a ----------------------------------------------------------TA 54
osa-MIR399c -------------------GCGG-------------------------------TGAAAA 60
sbi-MIR399a -------------------TCGA-------------------------------TGAGGG 71
osa-MIR399a -------------------ACCA-------------------------------TGCGTG 59
zma-MIR399c -------------------GTAAGCTCG-------------------------CTGCGTG 88
tae-MIR399 -------------------ATGA-------------------------------TG-GTG 63
mtr-MIR399c ---------------------AA--------------------------------ACAGG 66
mtr-MIR399k ---------------------GA--------------------------------ACATG 55
mtr-MIR399h ---------------------GG--------------------------------ACATG 51
mtr-MIR399i ---------------------GG--------------------------------ACATG 51
zma-MIR399a --------------------AG----------------------------------AGCA 59
bdi-MIR399b --------------------GGC---------------------------------GGCA 74
sbi-MIR399h --------------------GGCAT-----------------------------TGGAGA 69
osa-MIR399b --------------------TG----------------------------------AGAG 42
osa-MIR399i --------------------GAA-------------------------------TAGCTA 58
sbi-MIR399b --------------------AG----------------------------------AGAG 55
zma-MIR399b --------------------AG----------------------------------AGAG 58
zma-MIR399d --------------------TG----------------------------------AGAG 54
zma-MIR399i --------------------TG----------------------------------AGAG 38
sbi-MIR399j --------------------TGCC-------------------------------ACATG 50
zma-MIR399h --------------------TGCC-------------------------------CCATG 49
zma-MIR399j --------------------TGCTGTGTTCGTTC-------------------GTCCATG 91
bdi-MIR399 --------------------TGCA-------------------------------CAATG 52
sbi-MIR399d --------------------TGCA------------------------------TGCATG 113
csi-MIR399c -------------------ATATT-----------------------------------A 83
tcc-MIR399g -------------------ACGTG-----------------------------------A 62
vvi-MIR399h -------------------GCAT------------------------------------A 50
ptc-MIR399f -------------------GCAT------------------------------------A 62
tcc-MIR399e -------------------GTAGAA--------------------------------AAA 63
ghr-MIR399d -------------------TTCTTTG------------------------------CATA 57
tcc-MIR399f -------------------CTT----------------------------------CATA 61
sbi-MIR399c -------------------ATATGC--------------------------------GAA 79
ath-MIR399e --------------------TCTC-----------------------------ATCATTT 73
aly-MIR399e --------------------TCTC-----------------------------ATCATTT 112
zma-MIR399g -----------------------------------------------------ACCCCTA 43
sbi-MIR399k -------------------------------------------------------CCCTA 38
osa-MIR399g --------------------TCCC-----------------------------ATCCCTA 86
ath-MIR399d -------------------ATGCAAGTA---------------------------AAATG 63
aly-MIR399d -------------------ATGCAAGCA---------------------------AAATG 77
aly-MIR399g --------------AATCAATGTATGAA---------------------------AAATA 104
aly-MIR399i -----------------CGATGTATGAA---------------------------AAATT 85
tcc-MIR399h -----------------CGAGGCATGGG---------------------------AGATA 69
sbi-MIR399g --------------CTCCGAC-CCTGGG---------------------------GCTTC 73
zma-MIR399f ------------------GAA-TGTG---------------------------------- 58
osa-MIR399k --------------CATCGATGCCTGGG---------------------------GGTTA 66
ptc-MIR399g ------------------GGCGTTCGGA---------------------------CACCA 55
osa-MIR399h ------------------AGCTGATCAA----------------------------ACC- 55
sbi-MIR399e -----------------TGGTCCATGAT----------------------------ACCT 74
osa-MIR399e ---------------AGTGATCGGTCA-----------------------------ATC- 74
ptc-MIR399a ---------------GGCGGCAGGTGATCAAA------------------TTCACCAAT- 72
vvi-MIR399g ---------------GACCGCGGTTGAC----------------------TTCACAAGTA 67
mtr-MIR399j ----------------CATTCAGATGAT-------------------------------- 51
mtr-MIR399r ----------------CTTTCAGATGAT-------------------------------- 57
ptc-MIR399d ---------------TGCACTAGCTGAGAT------------------------TAAGCA 68
ptc-MIR399e ---------------TGCACTAGCTGAGAT------------------------TAAGCA 68
osa-MIR399f --------------------TCTTG------------------------------CTCTA 74
sbi-MIR399f ---------------------CTGG------------------------------ATCCG 72
mtr-MIR399a -------------------AT-TTCTT-----------------------------AGTG 87
mtr-MIR399f -------------------AT-CTCTT-----------------------------AGTG 71
mtr-MIR399e -------------------AT-CACTT-----------------------------AGTG 87
mtr-MIR399g -------------------ATACTCTTTG---------------------------AGTG 71
ptc-MIR399b -------------------ATTCCTGTAG---------------------------AGTG 88
ptc-MIR399c -------------------ATTCCTGTAG---------------------------AGTG 88
ptc-MIR399j -------------------GTTCTTTTA----------------------------AGTG 74
rco-MIR399c -------------------ATTCCTATC-----------------------------GTG 63
tcc-MIR399d -------------------GTTCCTATA-----------------------------GTG 88
rco-MIR399e -------------------ATTATTTAAC---------------------------AGTG 75
tcc-MIR399c -------------------TTTTTTTTTTTT-----------------------TTATTG 93
vvi-MIR399e -------------------ATTCTTGT-----------------------------AGTG 74
tcc-MIR399b -------------------ATTCATGT-----------------------------GGTG 87
rco-MIR399b -------------------ATTTCAAT-----------------------------AGTG 73
csi-MIR399a -------------------TCTTCAGTC----------------------------AGTG 106
ghr-MIR399a -----------------AATTGCAG-------------------------------TGTG 86
ghr-MIR399b -----------------AATTGCAG-------------------------------TGTG 92
vvi-MIR399f ----------------TGTCTGCAG-------------------------------TCTT 70
csi-MIR399e ----------------TGTTTGCCA-------------------------------AATT 109
ptc-MIR399k -------------------TTG------------------------------------TT 61
vvi-MIR399d ------------------ATTG----------------------------------AGTG 70
rco-MIR399f --------------------TG----------------------------------GAT- 57
aly-MIR399h GTT----------------------------------------------CT--------- 81
aly-MIR399j GTT----------------------------------------------CT--------- 95
bna-MIR399 GTT----------------------------------------------CTC-------- 80
aly-MIR399a GTT----------------------------------------------CTC-------- 112
ath-MIR399a GTT----------------------------------------------ATC-------- 92
ath-MIR399f GCT----------------------------------------------CTC-------- 87
aly-MIR399f GCT----------------------------------------------CTC-------- 111
vvi-MIR399a GCTG---------------------------------------------CTC-------- 66
hvu-MIR399 GTT--------------------------------------------------------- 101
vun-MIR399b -TC--------------------------------------------------------- 59
ath-MIR399b ACC-----------------------------------------------T--------- 105
aly-MIR399b ACC-----------------------------------------------T--------- 106
ghr-MIR399c ACC-----------------------------------------------T--------- 54
csi-MIR399b ACC-----------------------------------------------T--------- 125
tcc-MIR399a ACT-----------------------------------------------C--------- 96
ssl-MIR399 GCT-----------------------------------------------CA-------- 72
ath-MIR399c TGT------------------------------CAC--------------T--------- 83
aly-MIR399c TGT------------------------------CAC--------------T--------- 88
mtr-MIR399d ATT------------------------------CAC--------------T--------- 89
mtr-MIR399n ATT------------------------------CAC--------------T--------- 74
mtr-MIR399o ATT------------------------------CAC--------------T--------- 66
mtr-MIR399b ATT------------------------------CAC--------------T--------- 72
mtr-MIR399m ATT------------------------------CAC--------------T--------- 59
tcc-MIR399i TTT------------------------------CACAGAC----------T--------- 116
mtr-MIR399l AAT------------------------------AAC--------------T--------- 53
mtr-MIR399p AAT------------------------------AAC--------------T--------- 53
mtr-MIR399q AAC------------------------------AAC--------------T--------- 137
rco-MIR399a ATC-----------------------------CCAATAAC------TTGCT--------- 67
rco-MIR399d ATC-----------------------------CCAATG----------GCT--------- 77
osa-MIR399d ATCGATCGCC----ATGTAGCGATTGAATTCACCAAAA--------CGGCC--------- 255
sly-MIR399 A-----------------------------------------------GCTGA------- 48
csi-MIR399d ATA-----------------------------TCAATC--------CCACTGA------- 97
ptc-MIR399h ATC-----------------------------CCAATATA-------GGCT--------- 102
ptc-MIR399i ATC-----------------------------TCGGTGT----------CT--------- 78
vvi-MIR399c ATC--------------------------------------------------------- 51
vvi-MIR399b GCT-----------------------------GCAGTAAAAAGATGTGACT--------- 86
zma-MIR399e ACC----------------------------------------------CTC-------- 84
sbi-MIR399i GCC----------------------------------------------CTC-------- 81
osa-MIR399j GCC----------------------------------------------CTC-------- 75
ptc-MIR399l GTT----------------------------------------------ACC-------- 80
vvi-MIR399i ATG----------------------------------------------ACC-------- 91
aqc-MIR399 ATT----------------------------------------------ATC-------- 71
pvu-MIR399a TCT--------------------------------------------------------- 88
vun-MIR399a TCT--------------------------------------------------------- 57
osa-MIR399c ATC---------TCT-------AG-------------------------CTAG------- 72
sbi-MIR399a -TC---------ACTTGAGCTGAA-------------------------CTGA------- 89
osa-MIR399a CTT---------GCTAGAGCTGGAAATGA------------------TGCTGGTAGCATT 92
zma-MIR399c CTCGCCG-----GCCTGG---GAGCGGAAGTCGCAGGCCAAATG--GCGGCGGTGCAGAT 138
tae-MIR399 GT----A-----GCCTGG--TGAGCGT----------------------GCGGTGCAGCT 90
mtr-MIR399c AAT---------GTTT---------------------------------CTGG------- 77
mtr-MIR399k CTT---------GCTT---------------------------------CTAG------- 66
mtr-MIR399h CAT---------GCTT---------------------------------CTGG------- 62
mtr-MIR399i CAT---------GCTT---------------------------------CTGG------- 62
zma-MIR399a GCTT-----------ATAT----------------------------TGCCACCACCCTT 80
bdi-MIR399b ATCCGGCCAGCGGCGAGGC----------------------------TGCCAGTCCGTCC 106
sbi-MIR399h ATGC-----------ACAG----------------------------CGCTATCGC-CAT 89
osa-MIR399b GCCT-----------AAAA----------------------------AAGAGACGCACTG 63
osa-MIR399i ATGGAT------GATAAAC----------------------------TGCTA--GCCTTT 82
sbi-MIR399b TCATGAG-------CAGTT----------------------------TTCTG--GCCTTT 78
zma-MIR399b GCATGA--------CAATT----------------------------T-CTG--GCCTTG 79
zma-MIR399d GCACGAA-------CAGTT----------------------------T-CTG--GCCTTC 76
zma-MIR399i GCACGAA-------CAGTT----------------------------T-CTG--GCCTTC 60
sbi-MIR399j G------------CTCGGC----------------------------CACG---GCCCTT 67
zma-MIR399h G------------CTAGCC----------------------------CACGACGGCCCTT 69
zma-MIR399j GTGTGCT----AGCTAGCCGTGCATGCATTGCAGTGTAACATGCGTGCATGCACGCGCGT 147
bdi-MIR399 G-----------ACTATGC----------------------------TATCACTGTCC-- 71
sbi-MIR399d CAGTAAT----ATTCGGTTACATGCATGCAT----------------TATGCACGCACGT 153
csi-MIR399c TTTCATTC---------------------------------------ATTTGCATCCTTC 104
tcc-MIR399g CTTC----------------------------------------------TGT------- 69
vvi-MIR399h CTTC----------------------------------------------TGT------- 57
ptc-MIR399f TTTC----------------------------------------------TGT------- 69
tcc-MIR399e GTGC----------------------------------------------TATAT----- 72
ghr-MIR399d ATTC----------------------------------------------GAT------- 64
tcc-MIR399f GTTC----------------------------------------------TAT------- 68
sbi-MIR399c AC------------------------------------------------TGTCG----- 86
ath-MIR399e TCCT-------------------------------------------------------- 77
aly-MIR399e TCCT-------------------------------------------------------- 116
zma-MIR399g CCC--------------------------------------------------------- 46
sbi-MIR399k CCC--------------------------------------------------------- 41
osa-MIR399g TC---------------------------------------------------------- 88
ath-MIR399d ---C---------------------------------------------TTC-------- 67
aly-MIR399d ---C---------------------------------------------TTC-------- 81
aly-MIR399g ---C---------------------------------------------TTT-------- 108
aly-MIR399i ---C---------------------------------------------TTT-------- 89
tcc-MIR399h ---AG--------------------------------------------CTC-------- 74
sbi-MIR399g TTCCGC------------------------------------------GCCT-------- 83
zma-MIR399f --CCA---------------------------------------------CT-------- 63
osa-MIR399k --CCA-------------------------------------------GACT-------- 73
ptc-MIR399g --AC---------------------------------------------TTTG------- 61
osa-MIR399h ACGCAA-----------------------------------------AAGCC-------- 66
sbi-MIR399e GCGTGC-----------------------------------------AGAC--------- 84
osa-MIR399e ACCAGT-----------------------------------------TCACC-------- 85
ptc-MIR399a GCAAACAA------------------------------------GTAAGCTC-------- 88
vvi-MIR399g GCAGAC---------------------------------------TAAGCTC-------- 80
mtr-MIR399j GCAAAC----------------------------------------AAACTC-------- 63
mtr-MIR399r GCAAAC----------------------------------------AAACTC-------- 69
ptc-MIR399d GCAAGA--------------------------------------GTTTGCTC-------- 82
ptc-MIR399e GCAAGA--------------------------------------GTTTGCTC-------- 82
osa-MIR399f GCTTGTT----------------------------------------CTCTC-------- 86
sbi-MIR399f GTTTG--------------------------------------------CTC-------- 80
mtr-MIR399a TGCA---------------------------------------------ATC-------- 94
mtr-MIR399f TGCA---------------------------------------------ATC-------- 78
mtr-MIR399e TGTA---------------------------------------------ATC-------- 94
mtr-MIR399g TGTA---------------------------------------------ACC-------- 78
ptc-MIR399b CGGCG--------------------------------------------CCA-------- 96
ptc-MIR399c CGGCG--------------------------------------------CCA-------- 96
ptc-MIR399j TGCC---------------------------------------------CTC-------- 81
rco-MIR399c TGCA---------------------------------------------TCA-------- 70
tcc-MIR399d TGTC---------------------------------------------TTC-------- 95
rco-MIR399e TGCC---------------------------------------------TTC-------- 82
tcc-MIR399c TGCT---------------------------------------------CTC-------- 100
vvi-MIR399e TGCC---------------------------------------------CTC-------- 81
tcc-MIR399b TGCC---------------------------------------------CTC-------- 94
rco-MIR399b TGTG---------------------------------------------CCC-------- 80
csi-MIR399a TGCC---------------------------------------------TTC-------- 113
ghr-MIR399a TTCTC------------------------------------------------------- 91
ghr-MIR399b TTCTC------------------------------------------------------- 97
vvi-MIR399f CTCGC------------------------------------------------------- 75
csi-MIR399e AATG-------------------------------------------------------- 113
ptc-MIR399k CATT-------------------------------------------------------- 65
vvi-MIR399d TGTC-------------------------------------------------------- 74
rco-MIR399f TATC-------------------------------------------------------- 61
aly-MIR399h -----------------------------TGCCAA------AGGAGATTTGCC--CGGT- 103
aly-MIR399j -----------------------------TGCCAA------AGGAGATTTGCC--CGGT- 117
bna-MIR399 -----------------------------TGCCAA------AGGAGATTTGCC--CGGT- 102
aly-MIR399a -----------------------------TGCCAA------AGGAGATTTGCC--CGGT- 134
ath-MIR399a -----------------------------TGCCAA------AGGAGATTTGCC--CTGT- 114
ath-MIR399f -----------------------------TGCCAA------AGGAGATTTGCC--CGGT- 109
aly-MIR399f -----------------------------TGCCAA------AGGAGATTTGCC--CTGT- 133
vvi-MIR399a -----------------------------TGCCAA------AGGAGAATTGCC--CTGT- 88
hvu-MIR399 -----------------------------TGCCAA------AGGAGATTTGCC--CCGAA 124
vun-MIR399b -----------------------------TGCCAA------AGGAGAATTGCC--CTGC- 81
ath-MIR399b ------------------------------GCCAA------AGGAGAGTTGCC--CTGAA 127
aly-MIR399b ------------------------------GCCAA------AGGAGAGTTGCC--CTGAA 128
ghr-MIR399c ------------------------------GCCAA------AGGAGAGTTGGC--CTT-- 74
csi-MIR399b ------------------------------GCCAA------AGGAGAGTTGCC--CTATA 147
tcc-MIR399a ------------------------------GCCAA------AGGAGAGTTGCC--CTGTA 118
ssl-MIR399 ----------------------------CTGCCAA------AGGAGAATTGCC--CGG-- 94
ath-MIR399c -----------------------------TGCCAA------AGGAGAGTTGCC--CTGTC 106
aly-MIR399c -----------------------------TGCCAA------AGGAGAGTTGCC--CTGTC 111
mtr-MIR399d -----------------------------TGCCAA------AGGAGAGCTGCC--CTACG 112
mtr-MIR399n -----------------------------TGCCAA------AGGAGAGCTGCC--CTACG 97
mtr-MIR399o -----------------------------TGCCAA------AGGAGAGCTGCC--CTGCG 89
mtr-MIR399b -----------------------------TGCCAA------AGGAGAGCTGCC--CTGTG 95
mtr-MIR399m -----------------------------TGCCAA------AGGAGAGCTGCC--CTATG 82
tcc-MIR399i -----------------------------TGCCAA------AGGAGAGTTGCC--CTGTG 139
mtr-MIR399l -----------------------------TGCCAA------AGGAGAGTTGCC--CTGTG 76
mtr-MIR399p -----------------------------TGCCAA------AGGAGAGTTGCC--CTGTG 76
mtr-MIR399q -----------------------------TGCCAA------AGGAGAGCTGCT--CTTTG 160
rco-MIR399a -----------------------------TGCCAA------AGGAGAGTTGCC--CTGTG 90
rco-MIR399d -----------------------------TGCCAA------AGGAGAGCTGCC--CTGTG 100
osa-MIR399d -----------------------------TGCCAA------AGGAGAGTTGCC--CTGCG 278
sly-MIR399 ---------------------------AATGCCAA------AGGAGAGTTGCC--CTA-- 71
csi-MIR399d ---------------------------TATGCCAA------AGGAGAGTTGCC--CTGTG 122
ptc-MIR399h -----------------------------TGCCAA------AGGAGAGTTTCC--CTGTG 125
ptc-MIR399i -----------------------------TGCCAA------AGGAGAGTTGCC--CTATG 101
vvi-MIR399c -----------------------------TGCCAA------AGGAGAGTTGCC--CTGTG 74
vvi-MIR399b -----------------------------TGCCAA------AGGAGAGTTGCC--CTGTG 109
zma-MIR399e -----------------------------TGCCAA------AGGAGAGTTGCC--CTGTA 107
sbi-MIR399i -----------------------------TGCCAA------AGGAGAGTTGCC--CTGTA 104
osa-MIR399j -----------------------------TGCCAA------AGGAGAGTTGCC--CTAAA 98
ptc-MIR399l -----------------------------CGCCAA------AGGAGAGTTGCC--CTCTA 103
vvi-MIR399i -----------------------------CGCCAA------AGGAGAGTTGCC--CTGTG 114
aqc-MIR399 -----------------------------TGCCAA------AGGAGAGTTGCC--CTATG 94
pvu-MIR399a -----------------------------TGCCAA------AGGAGAGTTGCC--CTGTT 111
vun-MIR399a -----------------------------TGCCAA------AGGAGAGTTGCC--CTGTT 80
osa-MIR399c CCATG----------------------CGTGCCAA------AGGAGAATTGCC--CTGCG 102
sbi-MIR399a ACATG----------------------CGTGCCAA------AGGAGAATTGCC--CTGCG 119
osa-MIR399a GCATGGTTCAGGGATCACAGATCT---CGTGCCAA------AGGAGAATTGCC--CTGCG 141
zma-MIR399c GCATGAACAGCAGCTGCCGTATATATGCGTGCCAA------AGGAGAATTGCC--CTGCG 190
tae-MIR399 ---TGC-TAGCAA--GCCGT------GCGTGCCAA------AGGAGAATTGCC--C---- 126
mtr-MIR399c ---------------------------TTTGCCAA------AGGAGATTTGCC--CTGCC 102
mtr-MIR399k ---------------------------TTTGCCAA------AGAAGATTTGCC--CTGCC 91
mtr-MIR399h ---------------------------TTTGCCAA------AGGAGATTTGCC--CTGCC 87
mtr-MIR399i ---------------------------TTTGCCAA------AGGAGATTTGCC--CTGCC 87
zma-MIR399a CC--------------------------TTGCCAA------AGGAGAATTGCC--CTGCC 106
bdi-MIR399b CC--------------------------TTGCCAA------AGGAGAATTGCC--CTGCC 132
sbi-MIR399h CC--------------------------CTGCCAA------AGGAGAATTGCC--CTGCC 115
osa-MIR399b CC--------------------------GTGCCAA------AGGAGAATTGCC--CTGCC 89
osa-MIR399i CC--------------------------CTGCCAA------AGGAGAGCTGCC--CTGCC 108
sbi-MIR399b CC--------------------------CTGCCAA------AGGAGAGCTGCC--CTGCC 104
zma-MIR399b CC--------------------------CTGCCAA------AGGAGAGCTGTC--CTGCC 105
zma-MIR399d CC--------------------------CTGCCAATGCCAAAGGAGAGCTGCC--CTGCC 108
zma-MIR399i TC--------------------------CTGCCAATGCCAAAGGAGAGTTGCC--CTGC- 91
sbi-MIR399j GC--------------------------TTGCCAA------AGGAGAATTGCC--CTGCC 93
zma-MIR399h CC--------------------------TTGCCAA------AGGAGAATTGCC--CTGC- 94
zma-MIR399j ACGTC-----------------------CTGCCAA------AGGAGAGTTGCC--CTGC- 175
bdi-MIR399 ----------------------------CTGCCAA------AGGAGAATTACC--CTGCC 95
sbi-MIR399d ACGTCG-----------------TCGTCCTGCCAA------AGGAGAGTTGCC--CTGCG 188
csi-MIR399c TG-------------------------TTTGCCAA------AGGAGAATTGCC--CTGCC 131
tcc-MIR399g ---------------------------TTTGCCAA------AGGAGAATTGCC--CTGCC 94
vvi-MIR399h ---------------------------TTTGCCAA------AGGAGAATTGCC--CTGCC 82
ptc-MIR399f ---------------------------TTTGCCAA------AGGAGAATTGCC--CTGCC 94
tcc-MIR399e TA-------------------------TCCGCCAA------AGGAGAATTGCC--CTGCC 99
ghr-MIR399d ---------------------------TTTGCCAA------AGGAGATTTGCC--CTGCC 89
tcc-MIR399f ---------------------------TTTGCCAG------AGGAGATTTGCC--CTGCC 93
sbi-MIR399c AG-------------------------CGTGCCAA------AGGAGAATTGCC--CTGCG 113
ath-MIR399e ----------------------------CTGCCAA------AGGAGATTTGCC--TCGCA 101
aly-MIR399e ----------------------------CTGCCAA------AGGAGATTTGCC--TCGCA 140
zma-MIR399g -----------------------------TGCCAA------AGGGGATTTGCC--CGGC- 68
sbi-MIR399k -----------------------------TGCCAA------AGGGGATTTGCC--CGGC- 63
osa-MIR399g -----------------------------TGCCAA------AGGAGATTTGCC--CAGCG 111
ath-MIR399d ---------------------------TCTGCCAA------AGGAGATTTGCC--CCGCA 92
aly-MIR399d ---------------------------TCTGCCAA------AGGAGATTTGCC--CCGCA 106
aly-MIR399g ---------------------------ACTGCCAA------AGGAGATTTGCC--CCGCA 133
aly-MIR399i ---------------------------ACTGCCAA------AGGAGATTTGCC--CCGCA 114
tcc-MIR399h ---------------------------ACTGCCAA------AGGAGATTTGCC--CCGCA 99
sbi-MIR399g ---------------------------ACTGCCAA------AGGAAATTTGCC--CCGGA 108
zma-MIR399f ---------------------------GCTGCCAA------AGGAAATTTGCC--CCGGA 88
osa-MIR399k ---------------------------ACTGCCAA------AGGAAATTTGCC--CCGGA 98
ptc-MIR399g --------------------------GACTGCCAA------AGGAGAATTGCC--CTGCC 87
osa-MIR399h ---------------------------ACTGCCAA------AGGAGACTTGCC--CAGCA 91
sbi-MIR399e ---------------------------ACTGCCAA------AGGAGATTTGCC--CAGCA 109
osa-MIR399e ---------------------------GCTGCCAA------AGGAGATTTGCC--CAGCA 110
ptc-MIR399a ---------------------------GCTGCCAA------AGGAGATTTGCC--CCGCA 113
vvi-MIR399g ---------------------------ACTGCCAA------AGGAGATTTGCC--CCTCA 105
mtr-MIR399j ---------------------------ACCGCCAA------AGAAGATTTGCC--CCGCA 88
mtr-MIR399r ---------------------------ACTGCCAA------AGAAGATTTGCC--CCGCA 94
ptc-MIR399d ---------------------------ACTGCCAA------AGAAGATTTGCC--CCGCA 107
ptc-MIR399e ---------------------------ACTGCCAA------AGAAGATTTGCC--CCGCA 107
osa-MIR399f -----------------------------TGCCAA------AGGAGATTTGCC--CAGCA 109
sbi-MIR399f -----------------------------TGCCAA------AGGAGATTTGCC--CAGCA 103
mtr-MIR399a -----------------------------TGCCAA------AGGAGATTTGCC--CAGCG 117
mtr-MIR399f -----------------------------TGCCAA------AGGAGATTTGCC--CAGCG 101
mtr-MIR399e -----------------------------TGCCAA------AGGAGATTTGCC--CAGCG 117
mtr-MIR399g -----------------------------TGCCAA------AGGAGATTTGCC--CAGCA 101
ptc-MIR399b -----------------------------TGCCAA------AGGAGATTTGCC--CGGCA 119
ptc-MIR399c -----------------------------TGCCAA------AGGAGATTTGCC--CGGCA 119
ptc-MIR399j -----------------------------TGCCAA------AGGAGATTTGTC--CGGCA 104
rco-MIR399c -----------------------------TGCCAA------AGGAGATTTGCC--CGGC- 92
tcc-MIR399d -----------------------------TGCCAA------AGGAGATTTGCC--CGGCA 118
rco-MIR399e -----------------------------TGCCAA------AGGAGATTTGCC--CAGCA 105
tcc-MIR399c -----------------------------TGCCAA------TGGAGATTTGCC--CAGCA 123
vvi-MIR399e -----------------------------TGCCAA------AGGAGATTTGCC--CGGCA 104
tcc-MIR399b -----------------------------TGCCAA------AGGAGATTTGCC--CGGCA 117
rco-MIR399b -----------------------------TGCCAA------AGGAGATTTGCC--CGGCA 103
csi-MIR399a -----------------------------TGCCAA------AGGAGATTTGCC--CGGCA 136
ghr-MIR399a -----------------------------CGCCAA------TGGAGATTTGTC--CGGTA 114
ghr-MIR399b -----------------------------CGCCAA------TGGAGATTTGTC--CGGTA 120
vvi-MIR399f -----------------------------TGCCGA------AGGAGATTTGTC--CTGCA 98
csi-MIR399e -----------------------------TAACAA------ACGAT-TTCATCATTTACC 137
ptc-MIR399k -----------------------------TGCCAA------AGGAGATTTGCT--CACCA 88
vvi-MIR399d -----------------------------TGCCAA------AGGAGATTTGCT---CGTG 96
rco-MIR399f -----------------------------TGCCAA------AGGAGATTTGCT---CAC- 82
*
aly-MIR399h --------AAT------------------------------------------------- 106
aly-MIR399j --------AATTCTTTTGCGCTAATAT--------------------------------- 136
bna-MIR399 ------------------------------------------------------------
aly-MIR399a --------AATTCTTCTGCACCAATATATTGATATG------------------------ 162
ath-MIR399a --------AATTCTTCT------------------------------------------- 123
ath-MIR399f --------AATTCTCTT------------------------------------------- 118
aly-MIR399f --------AATTCTCTTGCGCCAATGTTTTAGATATCTTCAT------------------ 167
vvi-MIR399a --------TATTCAATT------------------------------------------- 97
hvu-MIR399 G-------AACTTA---------------------------------------------- 131
vun-MIR399b --------CATT------------------------------------------------ 85
ath-MIR399b ACTGGTTC---------------------------------------------------- 135
aly-MIR399b ACTGGTTCAGCTTAATTAAACACATG---------------------------------- 154
ghr-MIR399c ------------------------------------------------------------
csi-MIR399b ACTGCTTCAGCTTTTAAATAA--------------------------------------- 168
tcc-MIR399a ACTGATTCGACTT---AATAA--------------------------------------- 136
ssl-MIR399 ------------------------------------------------------------
ath-MIR399c ACTGCTTC---------------------------------------------------- 114
aly-MIR399c ACTACTTCCGCTTA---------------------------------------------- 125
mtr-MIR399d A-GTGTTTAGCTTAAACA------------------------------------------ 129
mtr-MIR399n A-GT-------------------------------------------------------- 100
mtr-MIR399o A-GT-------------------------------------------------------- 92
mtr-MIR399b A-GTGTTTAGCTTAAACA------------------------------------------ 112
mtr-MIR399m A-AT-------------------------------------------------------- 85
tcc-MIR399i ACAGATTCAGCTTAATGC------------------------------------------ 157
mtr-MIR399l ---------GCT------------------------------------------------ 79
mtr-MIR399p ---------GCT------------------------------------------------ 79
mtr-MIR399q A-GTGTTTAGCTTAG--------------------------------------------- 174
rco-MIR399a A------CT--------------------------------------------------- 93
rco-MIR399d A------CT--------------------------------------------------- 103
osa-MIR399d A------CTGTCTT---------------------------------------------- 286
sly-MIR399 ------------------------------------------------------------
csi-MIR399d A------CTGCTTC---------------------------------------------- 130
ptc-MIR399h A------CCGTTT----------------------------------------------- 132
ptc-MIR399i A------CTGTTT----------------------------------------------- 108
vvi-MIR399c T------CTGGTTA---------------------------------------------- 82
vvi-MIR399b A------CTGCTTC---------------------------------------------- 117
zma-MIR399e A------CAGGACTCAGCTTATG------------------------------------- 124
sbi-MIR399i A------CAGGACTCAGCTTATG------------------------------------- 121
osa-MIR399j A------CTGGACT---------------------------------------------- 106
ptc-MIR399l A------CT--TCC---------------------------------------------- 109
vvi-MIR399i A------CT--ACTTC-------------------------------------------- 122
aqc-MIR399 A------CT--A------------------------------------------------ 98
pvu-MIR399a GCTGCTTTAGCTTAATATGTAATCTTCTATGCTATTCAGTGCATATGATCATTCACTCCA 171
vun-MIR399a GCT--------------------------------------------------------- 83
osa-MIR399c ATTC-ACCA--------------------------------------------------- 110
sbi-MIR399a ATTC-GCCCGTGCAGAAG------------------------------------------ 136
osa-MIR399a ATTTTGTC---------------------------------------------------- 149
zma-MIR399c ATTCTAGGCTCAGCGAT------------------------------------------- 207
tae-MIR399 ------------------------------------------------------------
mtr-MIR399c ATTTTTGACAGCTATTG------------------------------------------- 119
mtr-MIR399k ATT--------------------------------------------------------- 94
mtr-MIR399h ATT--------------------------------------------------------- 90
mtr-MIR399i ATT--------------------------------------------------------- 90
zma-MIR399a ATTC---ACAACCCTGC--AAT-------------------------------------- 123
bdi-MIR399b ATTC---ATAACCCTCCTGGGTTTATACATA----------------------------- 160
sbi-MIR399h ATTCGGTATAACCCTGG------------------------------------------- 132
osa-MIR399b ATTC---AGAA------------------------------------------------- 97
osa-MIR399i ATTC-----AGTG----------------------------------------------- 116
sbi-MIR399b ATTCA--TTAGCCCTGCAA----------------------------------------- 121
zma-MIR399b ATTCA--TTAGCCCTGCAA----------------------------------------- 122
zma-MIR399d ATTCG--TTAGCCCTGCAA----------------------------------------- 125
zma-MIR399i ------------------------------------------------------------
sbi-MIR399j ------------------------------------------------------------
zma-MIR399h ------------------------------------------------------------
zma-MIR399j ------------------------------------------------------------
bdi-MIR399 AGTGC------------------------------------------------------- 100
sbi-MIR399d ACTGTCTCCAGCTTCCT------------------------------------------- 205
csi-MIR399c ATTC--ACTCTCGCAGCTAG---------------------------------------- 149
tcc-MIR399g ATTC--ATTCCTGCAGTTAC---------------------------------------- 112
vvi-MIR399h ATTC--GCTC-------------------------------------------------- 90
ptc-MIR399f ATTC--GAT--------------------------------------------------- 101
tcc-MIR399e ATTC--AACTACTCTACATC---------------------------------------- 117
ghr-MIR399d ATTC--ACTCA------------------------------------------------- 98
tcc-MIR399f ATTC--ACTCACACAATGAT---------------------------------------- 111
sbi-MIR399c ATTCTAGGCTCTGCAAT------------------------------------------- 130
ath-MIR399e ATGCTTCA---------------------------------------------------- 109
aly-MIR399e ATGCTTCCCTACCGTTATGGCGTTATTCATTTCTCCAATGTCCAATCTACT--------- 191
zma-MIR399g ------------------------------------------------------------
sbi-MIR399k ------------------------------------------------------------
osa-MIR399g ATTCACTC---------------------------------------------------- 119
ath-MIR399d ATTCAT-CC--------------------------------------------------- 100
aly-MIR399d ATTCAT-CCATGCAAAACAATACATCTTTC------------------------------ 135
aly-MIR399g ATTTGTTCCATGCAAAAGAACATC------------------------------------ 157
aly-MIR399i ATTCATCCCGTGC----------------------------------------------- 127
tcc-MIR399h ATTCAG-CCATGCTAAACC----------------------------------------- 117
sbi-MIR399g ATTCAC-CTGCACAGCCA------------------------------------------ 125
zma-MIR399f ATTCAT-CTGCACAAGCA------------------------------------------ 105
osa-MIR399k ATTCAT-CT--------------------------------------------------- 106
ptc-MIR399g ATTCAA-C---------------------------------------------------- 94
osa-MIR399h ATGCAGAT---------------------------------------------------- 99
sbi-MIR399e ATGCAGTTTTGAGTCCC------------------------------------------- 126
osa-MIR399e ATGCAACT---------------------------------------------------- 118
ptc-MIR399a ATTCATC----------------------------------------------------- 120
vvi-MIR399g ATTCAGCT---------------------------------------------------- 113
mtr-MIR399j ATT--------------------------------------------------------- 91
mtr-MIR399r ATTCACTC---------------------------------------------------- 102
ptc-MIR399d ATTCCTT----------------------------------------------------- 114
ptc-MIR399e ATTCATT----------------------------------------------------- 114
osa-MIR399f ATCCACAT---------------------------------------------------- 117
sbi-MIR399f ATCCACATTTGTAATAT------------------------------------------- 120
mtr-MIR399a ATTCTCCTGCAACTCTA------------------------------------------- 134
mtr-MIR399f ATT--------------------------------------------------------- 104
mtr-MIR399e ATTCTCATGCAACTCTA------------------------------------------- 134
mtr-MIR399g ATT--------------------------------------------------------- 104
ptc-MIR399b ATTCTTC----------------------------------------------------- 126
ptc-MIR399c ATTCTTC----------------------------------------------------- 126
ptc-MIR399j AATCTTCT---------------------------------------------------- 112
rco-MIR399c -------------GATA------------------------------------------- 96
tcc-MIR399d ATTCTTCCGCATTGATAT------------------------------------------ 136
rco-MIR399e ATT--------------------------------------------------------- 108
tcc-MIR399c ATTCCACTGCAACATTGG------------------------------------------ 141
vvi-MIR399e ATTCTTCT---------------------------------------------------- 112
tcc-MIR399b ATTCTTTTGTACTACTTA------------------------------------------ 135
rco-MIR399b ATA--------------------------------------------------------- 106
csi-MIR399a ATTCCTCTGCATTTATTTT----------------------------------------- 155
ghr-MIR399a ATTCCG-GTTC------------------------------------------------- 124
ghr-MIR399b ATTCCG-GT--------------------------------------------------- 128
vvi-MIR399f ATTCT--------TCTG------------------------------------------- 107
csi-MIR399e ATTCTGAGTTCAATATG------------------------------------------- 154
ptc-MIR399k ATTCCA------------------------------------------------------ 94
vvi-MIR399d AATTTAACT--------------------------------------------------- 105
rco-MIR399f ----TAACT--------------------------------------------------- 87
aly-MIR399h ----------------------------------------------------
aly-MIR399j ----------------------------------------------------
bna-MIR399 ----------------------------------------------------
aly-MIR399a ----------------------------------------------------
ath-MIR399a ----------------------------------------------------
ath-MIR399f ----------------------------------------------------
aly-MIR399f ----------------------------------------------------
vvi-MIR399a ----------------------------------------------------
hvu-MIR399 ----------------------------------------------------
vun-MIR399b ----------------------------------------------------
ath-MIR399b ----------------------------------------------------
aly-MIR399b ----------------------------------------------------
ghr-MIR399c ----------------------------------------------------
csi-MIR399b ----------------------------------------------------
tcc-MIR399a ----------------------------------------------------
ssl-MIR399 ----------------------------------------------------
ath-MIR399c ----------------------------------------------------
aly-MIR399c ----------------------------------------------------
mtr-MIR399d ----------------------------------------------------
mtr-MIR399n ----------------------------------------------------
mtr-MIR399o ----------------------------------------------------
mtr-MIR399b ----------------------------------------------------
mtr-MIR399m ----------------------------------------------------
tcc-MIR399i ----------------------------------------------------
mtr-MIR399l ----------------------------------------------------
mtr-MIR399p ----------------------------------------------------
mtr-MIR399q ----------------------------------------------------
rco-MIR399a ----------------------------------------------------
rco-MIR399d ----------------------------------------------------
osa-MIR399d ----------------------------------------------------
sly-MIR399 ----------------------------------------------------
csi-MIR399d ----------------------------------------------------
ptc-MIR399h ----------------------------------------------------
ptc-MIR399i ----------------------------------------------------
vvi-MIR399c ----------------------------------------------------
vvi-MIR399b ----------------------------------------------------
zma-MIR399e ----------------------------------------------------
sbi-MIR399i ----------------------------------------------------
osa-MIR399j ----------------------------------------------------
ptc-MIR399l ----------------------------------------------------
vvi-MIR399i ----------------------------------------------------
aqc-MIR399 ----------------------------------------------------
pvu-MIR399a TTGAAGAGAAGCACTGAAGTAGTATGCAAGGGATCAAACAAATGACTTCATC 223
vun-MIR399a ----------------------------------------------------
osa-MIR399c ----------------------------------------------------
sbi-MIR399a ----------------------------------------------------
osa-MIR399a ----------------------------------------------------
zma-MIR399c ----------------------------------------------------
tae-MIR399 ----------------------------------------------------
mtr-MIR399c ----------------------------------------------------
mtr-MIR399k ----------------------------------------------------
mtr-MIR399h ----------------------------------------------------
mtr-MIR399i ----------------------------------------------------
zma-MIR399a ----------------------------------------------------
bdi-MIR399b ----------------------------------------------------
sbi-MIR399h ----------------------------------------------------
osa-MIR399b ----------------------------------------------------
osa-MIR399i ----------------------------------------------------
sbi-MIR399b ----------------------------------------------------
zma-MIR399b ----------------------------------------------------
zma-MIR399d ----------------------------------------------------
zma-MIR399i ----------------------------------------------------
sbi-MIR399j ----------------------------------------------------
zma-MIR399h ----------------------------------------------------
zma-MIR399j ----------------------------------------------------
bdi-MIR399 ----------------------------------------------------
sbi-MIR399d ----------------------------------------------------
csi-MIR399c ----------------------------------------------------
tcc-MIR399g ----------------------------------------------------
vvi-MIR399h ----------------------------------------------------
ptc-MIR399f ----------------------------------------------------
tcc-MIR399e ----------------------------------------------------
ghr-MIR399d ----------------------------------------------------
tcc-MIR399f ----------------------------------------------------
sbi-MIR399c ----------------------------------------------------
ath-MIR399e ----------------------------------------------------
aly-MIR399e ----------------------------------------------------
zma-MIR399g ----------------------------------------------------
sbi-MIR399k ----------------------------------------------------
osa-MIR399g ----------------------------------------------------
ath-MIR399d ----------------------------------------------------
aly-MIR399d ----------------------------------------------------
aly-MIR399g ----------------------------------------------------
aly-MIR399i ----------------------------------------------------
tcc-MIR399h ----------------------------------------------------
sbi-MIR399g ----------------------------------------------------
zma-MIR399f ----------------------------------------------------
osa-MIR399k ----------------------------------------------------
ptc-MIR399g ----------------------------------------------------
osa-MIR399h ----------------------------------------------------
sbi-MIR399e ----------------------------------------------------
osa-MIR399e ----------------------------------------------------
ptc-MIR399a ----------------------------------------------------
vvi-MIR399g ----------------------------------------------------
mtr-MIR399j ----------------------------------------------------
mtr-MIR399r ----------------------------------------------------
ptc-MIR399d ----------------------------------------------------
ptc-MIR399e ----------------------------------------------------
osa-MIR399f ----------------------------------------------------
sbi-MIR399f ----------------------------------------------------
mtr-MIR399a ----------------------------------------------------
mtr-MIR399f ----------------------------------------------------
mtr-MIR399e ----------------------------------------------------
mtr-MIR399g ----------------------------------------------------
ptc-MIR399b ----------------------------------------------------
ptc-MIR399c ----------------------------------------------------
ptc-MIR399j ----------------------------------------------------
rco-MIR399c ----------------------------------------------------
tcc-MIR399d ----------------------------------------------------
rco-MIR399e ----------------------------------------------------
tcc-MIR399c ----------------------------------------------------
vvi-MIR399e ----------------------------------------------------
tcc-MIR399b ----------------------------------------------------
rco-MIR399b ----------------------------------------------------
csi-MIR399a ----------------------------------------------------
ghr-MIR399a ----------------------------------------------------
ghr-MIR399b ----------------------------------------------------
vvi-MIR399f ----------------------------------------------------
csi-MIR399e ----------------------------------------------------
ptc-MIR399k ----------------------------------------------------
vvi-MIR399d ----------------------------------------------------
rco-MIR399f ----------------------------------------------------
