# Supplementary material for: Characterization of phosphorus-regulated miR399 and miR827 and their isomirs in barley under phosphorus-sufficient and phosphorus-deficient conditions
Source: BMC Plant Biol. 2013 Dec 13;13:214. doi: 10.1186/1471-2229-13-214 (PMC3878733; doi:10.1186/1471-2229-13-214)
Supplement: Additional file 5: Table S4 — Expression profile of hvu-miR399-3p and hvu-miR399-5p, determined by analysis of read counts in the barley P-sufficient and P-deficient sequence datasets. [file 1471-2229-13-214-S5.xlsx]

## Sheet: Expression_profile
Guide Strand (3p)
	P-			P+
mature microRNA name	unique reads	read count	RPM (total)	unique reads	read count	RPM (total)	fold change	log2	pre-microRNA name
hvu-miR399-3p	13	143	49.9776	2	5	2.45913	20.3233	4.34506	MIR399-1
hvu-miR399-3p	13	148	51.725	2	5	2.45913	21.0339	4.39464	MIR399-2
hvu-miR399-3p	14	146	51.0261	2	5	2.45913	20.7496	4.37501	MIR399-3
hvu-miR399-3p	14	146	51.0261	2	5	2.45913	20.7496	4.37501	MIR399-4
hvu-miR399b-3p	24	177	61.8604	3	13	6.39374	9.67515	3.27428	MIR399b
hvu-miR399c-3p	21	176	61.5109	8	53	26.0668	2.35974	1.23863	MIR399c
hvu-miR399d-3p	19	145	50.6766	0	0	0	---	---	MIR399d
hvu-miR399e-3p	26	267	93.3148	1	2	0.983652	94.8657	6.56781	MIR399e-1
hvu-miR399e-3p	17	251	87.7229	1	2	0.983652	89.1808	6.47866	MIR399e-2
hvu-miR399k-3p	3	4	1.39797	0	0	0	---	---	MIR399k
hvu-miR827-3p	99	9559	3340.81	43	1203	591.667	5.64644	2.49734	MIR827
Passenger Strand (5p)
	P-			P+
name	unique reads	read count	RPM (total)	unique reads	read count	RPM (total)	fold change	log2	pre-microRNA name
hvu-miR399-2-5p	1	5	1.74747	0	0	0	---	---	MIR399-2
hvu-miR399-2-5p	1	5	1.74747	0	0	0	---	---	MIR399-3
hvu-miR399b-5p	10	150	52.424	1	1	0.491826	106.591	6.73594	MIR399b
hvu-miR399c-5p	9	92	32.1534	3	14	6.88556	4.66969	2.22333	MIR399c
hvu-miR399d-5p	2	5	1.74747	0	0	0	---	---	MIR399d
hvu-miR399e-1-5p	11	45	15.7272	1	1	0.491826	31.9772	4.99897	MIR399e-1
hvu-miR399e-2-5p	1	3	1.04848	0	0	0	---	---	MIR399e-2
hvu-miR399k-5p	4	20	6.98987	0	0	0	---	---	MIR399k
hvu-miR827-5p	26	234	81.7815	6	20	9.83652	8.31407	3.05555	MIR827
Arm Ratio 3p/5p
name	read count	mature microRNA name	read count	pre-microRNA name	Ratio 3p/5p
hvu-miR399-2-5p	5	hvu-miR399-3p	148	MIR399-2	29.6
hvu-miR399-2-5p	5	hvu-miR399-3p	146	MIR399-3	29.2
hvu-miR399b-5p	150	hvu-miR399b-3p	177	MIR399b	1.18
hvu-miR399c-5p	92	hvu-miR399c-3p	176	MIR399c	1.91304
hvu-miR399d-5p	5	hvu-miR399d-3p	145	MIR399d	29
hvu-miR399e-1-5p	45	hvu-miR399e-3p	267	MIR399e-1	5.93333
hvu-miR399e-2-5p	3	hvu-miR399e-3p	251	MIR399e-2	83.6667
hvu-miR399k-5p	20	hvu-miR399k-3p	4	MIR399k	0.2
hvu-miR827-5p	234	hvu-miR827-3p	9559	MIR827	40.8504

## Sheet: Hoja2
name	read count		mature microRNA name	read count	pre-microRNA name	Ratio 3p/5p
hvu-miR399k-5p	20	MIR399k	hvu-miR399k-3p	4	MIR399k	0.2
hvu-miR399b-5p	150	MIR399b	hvu-miR399b-3p	177	MIR399b	1.18
hvu-miR399c-5p	92	MIR399c	hvu-miR399c-3p	176	MIR399c	1.91304
hvu-miR399e-5p	45	MIR399e	hvu-miR399e-3p	267	MIR399e	5.93333
hvu-miR399d-5p	5	MIR399d	hvu-miR399d-3p	145	MIR399d	29
hvu-miR399-2-5p	5	MIR399-3	hvu-miR399-3p	146	MIR399-3	29.2
hvu-miR399-2-5p	5	MIR399-2	hvu-miR399-3p	148	MIR399-2	29.6
hvu-miR827-5p	234	MIR827	hvu-miR827-3p	9559	MIR827	40.8504
hvu-miR399e-2-5p	3	MIR399e-2	hvu-miR399e-3p	251	MIR399e-2	83.6667
