# Supplementary material for: Characterization of phosphorus-regulated miR399 and miR827 and their isomirs in barley under phosphorus-sufficient and phosphorus-deficient conditions
Source: BMC Plant Biol. 2013 Dec 13;13:214. doi: 10.1186/1471-2229-13-214 (PMC3878733; doi:10.1186/1471-2229-13-214)
Supplement: Additional file 6: Table S5 — Primer sequences used for qRT-PCR of hvu-MIR399 genes. [file 1471-2229-13-214-S6.xlsx]

## Sheet: pre-MIR399 primers
primer name	primer sequence	length (nt)
pre-MIR399b-f	AGAATCACAGTGCAGTTCTCCTC	23
pre-MIR399b-r	CAATTCTCCTTTGGCAGGGACG	22
pre-MIR399e-1-f	CAGACCGTGATTTGGCTTC	19
pre-MIR399e-1-r	GTGGATTGCTGGGCAAATC	19
pre-MIR399c-f	AGTTTCAGGGCTCCTCTTTA	20
pre-MIR399c-r	AACTCTCCTTTGGCAGAGCGCT	22
pre-MIR399d-f	GTGAATTACGGGGCAA	16
pre-MIR399d-r	GTTCTCCTTTGGCACT	16
pre-MIR399k-f	GTCTCCTTTGGCAGATGTCA	20
pre-MIR399k-r	ATGAATTCCGGGGCAAATT	19
hvu-MIR399-1f	TAGATTTGCCAAAGGAGATT	20
hvu-MIR399-1r	TGGCAAACCTACCGATAGTTC	21
hvu-MIR399-2f	GCAACTGCTCCATTGGCAGAGG	22
hvu-MIR399-2r	CAAATCTCCTTTGGCAGACAG	21
hvu-MIR399-3f	TGTGAGTGTGTGCATTACAG	20
hvu-MIR399-3r	CAAATCTCCTTTGGCAGAT	19
