# Supplementary material for: Characterization of phosphorus-regulated miR399 and miR827 and their isomirs in barley under phosphorus-sufficient and phosphorus-deficient conditions
Source: BMC Plant Biol. 2013 Dec 13;13:214. doi: 10.1186/1471-2229-13-214 (PMC3878733; doi:10.1186/1471-2229-13-214)
Supplement: Additional file 7: Table S6 — Isomirs of miR399 and miR827 in barley. [file 1471-2229-13-214-S7.xlsx]

## Sheet: Sheet1
NTA isomirs
P-
name	Total Read Count	A NTA	A NTA Ratio	U NTA	U NTA Ratio	C NTA	C NTA Ratio	G NTA	G NTA Ratio
hvu-miR827-5p	9558	26	0.00272023	117	0.0122411	25	0.00261561	7	0.000732371
hvu-miR399e-1-3p	267	3	0.011236	5	0.0187266	0	0	0	0
hvu-miR827-3p	234	1	0.0042735	0	0	0	0	0	0
hvu-miR399b-3p	177	7	0.039548	2	0.0112994	0	0	1	0.00564972
hvu-miR399c-3p	176	0	0	0	0	2	0.0113636	0	0
hvu-miR399b-5p	150	4	0.0266667	0	0	1	0.00666667	0	0
hvu-miR399d-3p	145	2	0.0137931	9	0.062069	5	0.0344828	1	0.00689655
hvu-miR399-1-3p	143	0	0	0	0	0	0	0	0
hvu-miR399c-5p	92	2	0.0217391	9	0.0978261	0	0	0	0
hvu-miR399e-5p	45	2	0.0444444	0	0	0	0	0	0
hvu-miR399k-5p	20	1	0.05	0	0	0	0	0	0
hvu-miR399-2-5p	5	0	0	0	0	0	0	0	0
hvu-miR399d-5p	5	0	0	0	0	0	0	0	0
hvu-miR399k-3p	4	0	0	0	0	0	0	0	0
hvu-miR399e-2-5p	3	0	0	0	0	0	0	0	0
P+
name	Total Read Count	A NTA	A NTA Ratio	U NTA	U NTA Ratio	C NTA	C NTA Ratio	G NTA	G NTA Ratio
hvu-miR827-5p	1203	2	0.00166251	12	0.00997506	9	0.0074813	1	0.000831255
hvu-miR399c-3p	53	0	0	0	0	1	0.0188679	0	0
hvu-miR827-3p	20	0	0	0	0	1	0.05	0	0
hvu-miR399b-3p	13	0	0	0	0	0	0	0	0
hvu-miR399-3p	5	0	0	0	0	0	0	0	0
hvu-miR399e-1-3p	2	0	0	0	0	0	0	0	0
hvu-miR399e-1-5p	1	0	0	0	0	0	0	0	0
Length variants
P-					P+
isomiR type	totalRC	isomiR RC	isomiR type %		isomiR type	totalRC	isomiR RC	isomiR type %
lv5p	10697	66	0.616995		lv5p	1229	11	0.895037	5' variation
lv5pT	10697	58	0.542208		lv5pT	1229	9	0.732303	5' truncation	subset of 5' variation
lv5pE	10697	8	0.0747873		lv5pE	1229	2	0.162734	5' extension
lv3p	10697	242	2.26232		lv3p	1229	23	1.87144	3' variation
lv3pT	10697	212	1.98186		lv3pT	1229	20	1.62734	3' truncation	subsets of 3' variation
lv3pE	10697	30	0.280452		lv3pE	1229	3	0.244101	3' extension
mv	10697	33	0.308498		mv	1229	1	0.081367	multiple lenght variant
	3 nt truncated 5' variant	total	ratio
miR399k-3p	1	4	25
miR399e-1-3p	6	267	2.24719
mir399e-2-3p	0	251	0
mir399d-3p	14	145	9.65517
miR399c-3p	2	176	1.13636
miR399b-3p	6	177	3.38983
miR399-4-3p	1	146	0.684932
miR399-3-3p	1	146	0.684932
miR399-2-3p	0	148	0
miR399-1-3p	0	143	0
MIR827 alternate
	Number of Reads		RPM
microRNA	P+	P-	P+	P-
miR827-5p	11	169	4.2	46.6
miR827-3p	1077	8935	413.4	2464.9
miR827-5pA	0	2	0	0.6
miR827-3pA	8	10	3.1	2.8
