# Supplementary material for: Characterization of phosphorus-regulated miR399 and miR827 and their isomirs in barley under phosphorus-sufficient and phosphorus-deficient conditions
Source: BMC Plant Biol. 2013 Dec 13;13:214. doi: 10.1186/1471-2229-13-214 (PMC3878733; doi:10.1186/1471-2229-13-214)
Supplement: Additional file 8: Table S7 — Predicted targets of miR399 and miR827 in barley, using psRNATarget (Dai and Zhao, 2011). [file 1471-2229-13-214-S8.xlsx]

## Sheet: predicted targets
predicted targets of miR399
miRNA_name	miRNA_Seq	Target_Acc.	Expectation	UPE	miRNA_start	miRNA_end	Target_start	Target_end	miRNA_aligned_fragment	Target_aligned_fragment	Inhibition	Target_Desc.	multiplicity
hvu-miR399-1-3p/hvu-miR399-2-3p/hvu-miR399-3-3p/hvu-miR399-4-3p	UGCCAAAGGAGAUUUGCCCCG	AV835204	0	20.704	1	21	331	351	UGCCAAAGGAGAUUUGCCCCG	CGGGGCAAAUCUCCUUUGGCA	Cleavage	weakly similar to UniRef100_Q8SRD5 Cluster: DNA primase; n=1; Encephalitozoon cuniculi|Rep: DNA primase - Encephalitozoon cuniculi, partial (6%)	1
		NP398309	3	18.703	1	20	450	469	UGCCAAAGGAGAUUUGCCCC	UUGGAAAAUCUCCUUUGGCA	Cleavage	GB|AF414172.1|AAL07812.1 NBS-LRR-like protein [Hordeum vulgare]	1
		TC209868	3	23.984	1	21	705	724	UGCCAAAGGAGAUUUGCCCCG	CGGUGCAAAUCUC-UUUGGCA	Cleavage	similar to UniRef100_Q0DW57 Cluster: Os02g0831200 protein; n=3; Oryza sativa Japonica Group|Rep: Os02g0831200 protein - Oryza sativa subsp. japonica (Rice), partial (54%)	1
		dbj|AK249253.1	0		1	21	562	582	UGCCAAAGGAGAUUUGCCCCG	CGGGGCAAAUCUCCUUUGGCA	Cleavage	HvPHO2
hvu-miR399e-1-3p/hvu-miR399e-2-3p	UGCCAAAGGAGAUUUGCCCAG	AV835204	1	20.704	1	21	331	351	UGCCAAAGGAGAUUUGCCCAG	CGGGGCAAAUCUCCUUUGGCA	Cleavage	weakly similar to UniRef100_Q8SRD5 Cluster: DNA primase; n=1; Encephalitozoon cuniculi|Rep: DNA primase - Encephalitozoon cuniculi, partial (6%)	1
		NP398309	2	18.703	1	21	449	469	UGCCAAAGGAGAUUUGCCCAG	CUUGGAAAAUCUCCUUUGGCA	Cleavage	GB|AF414172.1|AAL07812.1 NBS-LRR-like protein [Hordeum vulgare]	1
		NP398304	2.5	20.915	1	21	1092	1112	UGCCAAAGGAGAUUUGCCCAG	UUGGGACGAUCUCCUUUGGCA	Cleavage	GB|AF414179.1|AAL07817.1 NBS-LRR-like protein [Hordeum vulgare]	1
		TC208011	3	20.173	1	20	255	274	UGCCAAAGGAGAUUUGCCCA	UGGGCAAAUUGUCUUUGGCU	Translation	homologue to UniRef100_P49608 Cluster: Aconitate hydratase, cytoplasmic; n=1; Cucurbita maxima|Rep: Aconitate hydratase, cytoplasmic - Cucurbita maxima (Pumpkin) (Winter squash), partial (43%)	1
		TC222889	3	20.173	1	20	1171	1190	UGCCAAAGGAGAUUUGCCCA	UGGGCAAAUUGUCUUUGGCU	Translation	similar to UniRef100_P49608 Cluster: Aconitate hydratase, cytoplasmic; n=1; Cucurbita maxima|Rep: Aconitate hydratase, cytoplasmic - Cucurbita maxima (Pumpkin) (Winter squash), partial (63%)	1
		TC210105	3	17.274	1	20	292	311	UGCCAAAGGAGAUUUGCCCA	UGGGGAAAUCUUCAUUGGCA	Cleavage		1
		TC226263	3	20.663	1	20	595	614	UGCCAAAGGAGAUUUGCCCA	UGUGCUAAUUUUCUUUGGCA	Cleavage	similar to UniRef100_Q7XZR5 Cluster: OsCTP protein; n=2; Oryza sativa|Rep: OsCTP protein - Oryza sativa subsp. indica (Rice), partial (88%)	1
		TC230944	3	21.517	1	20	971	990	UGCCAAAGGAGAUUUGCCCA	UGUGCUAAUUUUCUUUGGCA	Cleavage	similar to UniRef100_A7P521 Cluster: Chromosome chr4 scaffold_6, whole genome shotgun sequence; n=1; Vitis vinifera|Rep: Chromosome chr4 scaffold_6, whole genome shotgun sequence - Vitis vinifera (Grape), partial (82%)	1
		dbj|AK249253.1	1		1	21	562	582	TGCCAAAGGAGATTTGCCCAG	CGGGGCAAAUCUCCUUUGGCA	Cleavage	HvPHO2
		dbj|AK249253.1	1		1	21	859	879	TGCCAAAGGAGATTTGCCCAG	CUGGGCAAAUCUCCUUUGGCG	Cleavage	HvPHO2
hvu-miR399b-3p	UGCCAAAGGAGAAUUGCCCUG	AV835204	1.5	20.704	1	21	331	351	UGCCAAAGGAGAAUUGCCCUG	CGGGGCAAAUCUCCUUUGGCA	Cleavage	weakly similar to UniRef100_Q8SRD5 Cluster: DNA primase; n=1; Encephalitozoon cuniculi|Rep: DNA primase - Encephalitozoon cuniculi, partial (6%)	1
		CV063173	3	23.971	1	21	734	754	UGCCAAAGGAGAAUUGCCCUG	CAGGGCAUUUUUCCCUUGGCA	Cleavage	similar to UniRef100_A7P369 Cluster: Chromosome chr1 scaffold_5, whole genome shotgun sequence; n=1; Vitis vinifera|Rep: Chromosome chr1 scaffold_5, whole genome shotgun sequence - Vitis vinifera (Grape), partial (33%)	1
		TC200589	3	19.256	1	21	1230	1250	UGCCAAAGGAGAAUUGCCCUG	CAGGUUCAUUCUCUUUUGGCA	Cleavage	homologue to UniRef100_Q43201 Cluster: 1-aminocyclopropane-1-carboxylate synthase; n=1; Triticum aestivum|Rep: 1-aminocyclopropane-1-carboxylate synthase - Triticum aestivum (Wheat), partial (54%)	1
		EX581729	3	14.008	1	20	242	261	UGCCAAAGGAGAAUUGCCCU	AGGGCUAUUCUUCUUUGACA	Cleavage	homologue to UniRef100_Q75HA3 Cluster: Expressed protein; n=1; Oryza sativa Japonica Group|Rep: Expressed protein - Oryza sativa subsp. japonica (Rice), partial (48%)	1
		TC222137	3	14.237	1	20	405	424	UGCCAAAGGAGAAUUGCCCU	AGGGCUAUUCUUCUUUGACA	Cleavage	similar to UniRef100_Q75HA3 Cluster: Expressed protein; n=1; Oryza sativa Japonica Group|Rep: Expressed protein - Oryza sativa subsp. japonica (Rice), complete	1
		dbj|AK249253.1	2		1	21	562	582	TGCCAAAGGAGAATTGCCCTG	CGGGGCAAAUCUCCUUUGGCA	Cleavage	HvPHO2
hvu-miR399c-3p	UGCCAAAGGAGAGUUGCCCUG	AV835204	1.5	20.704	1	21	331	351	UGCCAAAGGAGAGUUGCCCUG	CGGGGCAAAUCUCCUUUGGCA	Cleavage	weakly similar to UniRef100_Q8SRD5 Cluster: DNA primase; n=1; Encephalitozoon cuniculi|Rep: DNA primase - Encephalitozoon cuniculi, partial (6%)	1
		TC200753	3	23.943	1	20	371	390	UGCCAAAGGAGAGUUGCCCU	AGGGCAUCUCUCUUUUUGCA	Cleavage	similar to UniRef100_Q0E0M6 Cluster: Os02g0537400 protein; n=2; Oryza sativa Japonica Group|Rep: Os02g0537400 protein - Oryza sativa subsp. japonica (Rice), partial (43%)	1
		dbj|AK249253.1	2		1	21	562	582	TGCCAAAGGAGAGTTGCCCTG	CGGGGCAAAUCUCCUUUGGCA	Cleavage	HvPHO2
hvu-miR399k-3p	UGCCAAAGGAAAUUUGCCCCG	AV835204	1	20.704	1	21	331	351	UGCCAAAGGAAAUUUGCCCCG	CGGGGCAAAUCUCCUUUGGCA	Translation	weakly similar to UniRef100_Q8SRD5 Cluster: DNA primase; n=1; Encephalitozoon cuniculi|Rep: DNA primase - Encephalitozoon cuniculi, partial (6%)	1
		dbj|AK249253.1	1		1	21	562	582	TGCCAAAGGAGAGTTGCCCAG	CGGGGCAAAUCUCCUUUGGCA	Cleavage	HvPHO2
hvu-miR399d-3p	UGCCAAAGGAGAACUGCCCUG	AV835204	2.5	20.704	1	21	331	351	UGCCAAAGGAGAACUGCCCUG	CGGGGCAAAUCUCCUUUGGCA	Cleavage	weakly similar to UniRef100_Q8SRD5 Cluster: DNA primase; n=1; Encephalitozoon cuniculi|Rep: DNA primase - Encephalitozoon cuniculi, partial (6%)	1
		CV063173	3	23.971	1	21	734	754	UGCCAAAGGAGAACUGCCCUG	CAGGGCAUUUUUCCCUUGGCA	Cleavage	similar to UniRef100_A7P369 Cluster: Chromosome chr1 scaffold_5, whole genome shotgun sequence; n=1; Vitis vinifera|Rep: Chromosome chr1 scaffold_5, whole genome shotgun sequence - Vitis vinifera (Grape), partial (33%)	1
		CB872438	3	15.941	1	20	272	291	UGCCAAAGGAGAACUGCCCU	AGGCCAGUUCUUGUUUGGCG	Cleavage	UniRef100_Q1DPI1 Cluster: Predicted protein; n=1; Coccidioides immitis|Rep: Predicted protein - Coccidioides immitis, partial (10%)	1
		dbj|AK249253.1	3		1	21	562	582	TGCCAAAGGAGAACTGCCCTG	CGGGGCAAAUCUCCUUUGGCA	Cleavage	HvPHO2
		dbj|AK249253.1	3		1	21	767	787	TGCCAAAGGAGAACTGCCCTG	CUUGGCACUUCUCCUUUGGCA	Cleavage	HvPHO2
predicted targets of miR827
miRNA_name	miRNA_Seq	Target_Acc.	Expectation	UPE	miRNA_start	miRNA_end	Target_start	Target_end	miRNA_aligned_fragment	Target_aligned_fragment	Inhibition	Target_Desc.	multiplicity
hvu-miR827-3p	UUAGAUGACCAUCAGCAAACA	BJ470052	1	19.715	1	20	146	165	UUAGAUGACCAUCAACAAAC	GUUCGUUGAUGGUCAUCUAA	Cleavage	similar to UniRef100_Q6EPQ3 Cluster: SPX (SYG1/Pho81/XPR1) domain-containing protein-like; n=1; Oryza sativa Japonica Group|Rep: SPX (SYG1/Pho81/XPR1) domain-containing protein-like - Oryza sativa subsp. japonica (Rice), partial (15%)	1
	UUAGAUGACCAUCAGCAAACA	GH217971	1	19.716	1	20	158	177	UUAGAUGACCAUCAACAAAC	GUUCGUUGAUGGUCAUCUAA	Cleavage	similar to UniRef100_Q7XD19 Cluster: Expressed protein; n=1; Oryza sativa Japonica Group|Rep: Expressed protein - Oryza sativa subsp. japonica (Rice), partial (6%)	1
	UUAGAUGACCAUCAGCAAACA	EX575934	2.5	19.719	1	20	180	199	UUAGAUGACCAUCAACAAAC	GUUUGUUGGUGGACAUCUAU	Cleavage	homologue to UniRef100_Q4JQG0 Cluster: Aberrant pollen transmission 1; n=1; Zea mays|Rep: Aberrant pollen transmission 1 - Zea mays (Maize), partial (8%)	1
	UUAGAUGACCAUCAGCAAACA	BG415865	3	15.806	1	21	212	232	UUAGAUGACCAUCAACAAACA	UGAUUGUAGGUGGUCAUUUAA	Cleavage	UniRef100_Q6ZMW2 Cluster: Zinc finger protein 782; n=2; Homo sapiens|Rep: Zinc finger protein 782 - Homo sapiens, partial (1%)	1
	UUAGAUGACCAUCAGCAAACA	TC197379	3	17.67	1	21	369	389	UUAGAUGACCAUCAACAAACA	UGUUUGAAGAUGGUCAUUUGA	Cleavage	similar to UniRef100_Q8GT62 Cluster: ATP-dependent Clp protease ATP-binding subunit; n=1; Oryza sativa Indica Group|Rep: ATP-dependent Clp protease ATP-binding subunit - Oryza sativa subsp. indica (Rice), partial (33%)	1
	UUAGAUGACCAUCAGCAAACA	TC209655	3	18.234	1	20	37	56	UUAGAUGACCAUCAACAAAC	GUCUCUUGAUGGUCAUCUAU	Cleavage		1
	UUAGAUGACCAUCAGCAAACA	TC198410	3	21.637	1	20	161	180	UUAGAUGACCAUCAACAAAC	GUUUCUUGUUGGUCGUCUAG	Cleavage		1
	UUAGAUGACCAUCAGCAAACA	TC221516	3	19.686	1	20	415	434	UUAGAUGACCAUCAACAAAC	GGUUGCUGGUGGUCAUCUAG	Cleavage	similar to UniRef100_Q9ZVH2 Cluster: T2P11.4 protein; n=2; Arabidopsis thaliana|Rep: T2P11.4 protein - Arabidopsis thaliana (Mouse-ear cress), partial (38%)	1
