# Supplementary material for: Characterization of phosphorus-regulated miR399 and miR827 and their isomirs in barley under phosphorus-sufficient and phosphorus-deficient conditions
Source: BMC Plant Biol. 2013 Dec 13;13:214. doi: 10.1186/1471-2229-13-214 (PMC3878733; doi:10.1186/1471-2229-13-214)
Supplement: Additional file 9: Table S8 — Genes with miR399- and/or miR827-targetted cleavage products detected by RLM-5′-RACE technology from a barley degradome library. [file 1471-2229-13-214-S9.xlsx]

## Sheet: cleaved targets
miR399
Target gene	Cleavage position	Read count (RC) of cleavage products	RC (dominant read)	Cleavage sequence	miRNA (from -P and +P)	Seed sequence	Position seed in cleavage sequence	GO terms
TC274655	989	79	307	TCGTCTTTGGCGACCAGCAA	mtr-miR399j	TCTTTGGCG	3
BG309942	286	7	7	AGAGCCGCACCCTAGATGGC	zma-miR399i*	GAGCCGCAC	1
BG309805	280	7	7	AGAGCCGCACCCTAGATGGC	zma-miR399i*	GAGCCGCAC	1
BG309583	64	5	5	AGAGCCGCACCCTAGATGGC	zma-miR399i*	GAGCCGCAC	1
BF616317	281	4	4	AGAGCCGCACCCTAGATGGC	zma-miR399i*	GAGCCGCAC	1
BF618528	277	6	6	AGAGCCGCACCCTAGATGGC	zma-miR399i*	GAGCCGCAC	1
BI947459	19	55	249	ACCCTTCGGCCGGCATCGCGC	vvi-miR399f	CCTTCGGC	2
TC245741	461	78	569	GACCCTTCGGCCGGCATCGC	vvi-miR399f	CCTTCGGC	3
TC280055	144	87	530	GACCCTTCGGCCGGCATCGC	vvi-miR399f	CCTTCGGC	3
TC269571	540	53	194	ACCCTTCGGCCGGCATCGCGC	vvi-miR399f	CCTTCGGC	2
TC257510	452	79	641	GACCCTTCGGCCGGCATCGC	vvi-miR399f	CCTTCGGC	3
TC269215	90	63	269	ACCCTTCGGCCGGCATCGCGC	vvi-miR399f	CCTTCGGC	2
TC248661	130	3	3	AAGTTGCCAATAGAGTGGTTG	zma-miR399f*	AAGTTGCC	0	GO:0004129:cytochrome-c oxidase activity#GO:0006123:mitochondrial electron transport, cytochrome c to oxygen#GO:0006118:electron transport#GO:0016023:cytoplasmic membrane-bound vesicle#GO:0009060:aerobic respiration#GO:0005507:copper ion binding#GO:0005739:mitochondrion#GO:0005751:mitochondrial respiratory chain complex IV#
BF260746	61	55	220	ACCCTTCGGCCGGCATCGCGC	vvi-miR399f	CCTTCGGC	2
DN181970	275	4	5	AAAGTTGCCGTAGCGCGCCC	zma-miR399f*	AAGTTGCC	1
TC274655	989	79	307	TCGTCTTTGGCGACCAGCAA	mtr-miR399j:ptc-miR399d#ptc-miR399e#mtr-miR399r:mtr-miR399k	TCTTTGGC	3
TC274110	3125	15	21	TTCTTTGGCTTGGACAGGAC	mtr-miR399j:ptc-miR399d#ptc-miR399e#mtr-miR399r:mtr-miR399k	TCTTTGGC	1	GO:0003674:molecular_function#GO:0016020:membrane#GO:0030176:integral to endoplasmic reticulum membrane#GO:0016021:integral to membrane#GO:0005739:mitochondrion#GO:0009536:plastid#GO:0008150:biological_process#GO:0030094:plasma membrane-derived photosystem I#GO:0015979:photosynthesis#
TC274110	1867	6	8	AGGAACCGCAGATTTTTTAG	zma-miR399a*	GAACCGCA	2	GO:0003674:molecular_function#GO:0016020:membrane#GO:0030176:integral to endoplasmic reticulum membrane#GO:0016021:integral to membrane#GO:0005739:mitochondrion#GO:0009536:plastid#GO:0008150:biological_process#GO:0030094:plasma membrane-derived photosystem I#GO:0015979:photosynthesis#
CB860640	420	57	202	ACCCTTCGGCCGGCATCGCGC	vvi-miR399f	CCTTCGGC	2
TC274033	173	6	8	GAGAAGCCAGAGGAAACTCT	zma-miR399e*	GAGAAGCC	0
TC277641	413	90	472	GACCCTTCGGCCGGCATCGC	vvi-miR399f	CCTTCGGC	3
TC277538	199	70	570	GACCCTTCGGCCGGCATCGC	vvi-miR399f	CCTTCGGC	3
BG309942	286	7	7	AGAGCCGCACCCTAGATGGC	zma-miR399i*	GAGCCGCA	1
BG309805	280	7	7	AGAGCCGCACCCTAGATGGC	zma-miR399i*	GAGCCGCA	1
TC277172	65	44	207	ACCCTTCGGCCGGCATCGCGC	vvi-miR399f	CCTTCGGC	2
BI958693	405	55	196	ACCCTTCGGCCGGCATCGCGC	vvi-miR399f	CCTTCGGC	2
TC253069	614	80	570	GACCCTTCGGCCGGCATCGC	vvi-miR399f	CCTTCGGC	3	GO:0005634:nucleus#GO:0003677:DNA binding#GO:0006334:nucleosome assembly#GO:0007283:spermatogenesis#GO:0000786:nucleosome#GO:0007076:mitotic chromosome condensation#
BG309583	64	5	5	AGAGCCGCACCCTAGATGGC	zma-miR399i*	GAGCCGCA	1
TC270889	137	86	593	GACCCTTCGGCCGGCATCGC	vvi-miR399f	CCTTCGGC	3
TC270887	50	95	497	GACCCTTCGGCCGGCATCGC	vvi-miR399f	CCTTCGGC	3	GO:0000003:reproduction#GO:0005840:ribosome#GO:0005615:extracellular space#GO:0004843:ubiquitin-specific protease activity#GO:0003723:RNA binding#GO:0009792:embryonic development ending in birth or egg hatching#GO:0000028:ribosomal small subunit assembly and maintenance#GO:0005730:nucleolus#GO:0005515:protein binding#GO:0003735:structural constituent of ribosome#GO:0000462:maturation of SSU-rRNA …
TC270571	683	4	4	GTTCCTTTGGCTGAAGTTGT	bdi-miR399:ath-miR399a#mtr-miR399c#mtr-miR399h#mtr-miR399i#ghr-miR399d#aly-miR399f:ptc-miR399h:tcc-miR399e:vvi-miR399d:osa-miR399e#osa-miR399f#osa-miR399g#sbi-miR399e#sbi-miR399f#mtr-miR399a#mtr-miR399e#mtr-miR399f#mtr-miR399g#rco-miR399e:zma-miR399g#sbi-miR399k:ptc-miR399j:ath-miR399f#ptc-miR399b#ptc-miR399c#bna-miR399#vvi-miR399e#rco-miR399b#rco-miR399c#aly-miR399a#aly-miR399h#aly-miR399j#csi-m…	CCTTTGGC	3
TC247974	283	159	1094	ACAGCCTCTGGCCAATGGAAC	tcc-miR399f	CCTCTGGC	4
TC247973	371	81	569	GACCCTTCGGCCGGCATCGC	vvi-miR399f	CCTTCGGC	3
BF616317	281	4	4	AGAGCCGCACCCTAGATGGC	zma-miR399i*	GAGCCGCA	1
TC273959	114	159	1094	ACAGCCTCTGGCCAATGGAAC	tcc-miR399f	CCTCTGGC	4
TC273770	587	4	4	GTTCCTTTGGCTGAAGTTGT	bdi-miR399:ath-miR399a#mtr-miR399c#mtr-miR399h#mtr-miR399i#ghr-miR399d#aly-miR399f:ptc-miR399h:tcc-miR399e:vvi-miR399d:osa-miR399e#osa-miR399f#osa-miR399g#sbi-miR399e#sbi-miR399f#mtr-miR399a#mtr-miR399e#mtr-miR399f#mtr-miR399g#rco-miR399e:zma-miR399g#sbi-miR399k:ptc-miR399j:ath-miR399f#ptc-miR399b#ptc-miR399c#bna-miR399#vvi-miR399e#rco-miR399b#rco-miR399c#aly-miR399a#aly-miR399h#aly-miR399j#csi-m…	CCTTTGGC	3
TC259474	3	2	3	AGAGCCACATACACTCCACTC	zma-miR399d*	GAGCCACA	1	GO:0016023:cytoplasmic membrane-bound vesicle#GO:0016798:hydrolase activity, acting on glycosyl bonds#
TC238892	399	75	563	GACCCTTCGGCCGGCATCGC	vvi-miR399f	CCTTCGGC	3
TC238510	79	45	207	ATCTTACCATGACTGCAATTT	aly-miR399a*	ATCTTACC	0	GO:0016020:membrane#GO:0030096:plasma membrane-derived thylakoid photosystem II#GO:0006118:electron transport#GO:0009536:plastid#GO:0015979:photosynthesis#
TC238510	75	28	120	CAAGATCTTACCATGACTGC	aly-miR399a*	ATCTTACC	4	GO:0016020:membrane#GO:0030096:plasma membrane-derived thylakoid photosystem II#GO:0006118:electron transport#GO:0009536:plastid#GO:0015979:photosynthesis#
TC276061	31	98	699	ACAGCCTCTGGCCAATGGAAC	tcc-miR399f	CCTCTGGC	4
TC240083	1242	2	3	CATCCTTTGGCCTCCTGTATG	bdi-miR399:ath-miR399a#mtr-miR399c#mtr-miR399h#mtr-miR399i#ghr-miR399d#aly-miR399f:ptc-miR399h:tcc-miR399e:vvi-miR399d:osa-miR399e#osa-miR399f#osa-miR399g#sbi-miR399e#sbi-miR399f#mtr-miR399a#mtr-miR399e#mtr-miR399f#mtr-miR399g#rco-miR399e:zma-miR399g#sbi-miR399k:ptc-miR399j:ath-miR399f#ptc-miR399b#ptc-miR399c#bna-miR399#vvi-miR399e#rco-miR399b#rco-miR399c#aly-miR399a#aly-miR399h#aly-miR399j#csi-m…	CCTTTGGC	3
AJ486475	208	88	655	GACCCTTCGGCCGGCATCGC	vvi-miR399f	CCTTCGGC	3
TC243199	473	159	1094	ACAGCCTCTGGCCAATGGAAC	tcc-miR399f	CCTCTGGC	4
TC258794	422	4	4	GTTCCTTTGGCTGAAGTTGT	bdi-miR399:ath-miR399a#mtr-miR399c#mtr-miR399h#mtr-miR399i#ghr-miR399d#aly-miR399f:ptc-miR399h:tcc-miR399e:vvi-miR399d:osa-miR399e#osa-miR399f#osa-miR399g#sbi-miR399e#sbi-miR399f#mtr-miR399a#mtr-miR399e#mtr-miR399f#mtr-miR399g#rco-miR399e:zma-miR399g#sbi-miR399k:ptc-miR399j:ath-miR399f#ptc-miR399b#ptc-miR399c#bna-miR399#vvi-miR399e#rco-miR399b#rco-miR399c#aly-miR399a#aly-miR399h#aly-miR399j#csi-m…	CCTTTGGC	3
TC272963	324	94	503	GACCCTTCGGCCGGCATCGC	vvi-miR399f	CCTTCGGC	3	GO:0008289:lipid binding#GO:0006869:lipid transport#GO:0005739:mitochondrion#GO:0016023:cytoplasmic membrane-bound vesicle#
TC246327	1011	14	24	ACGCCTTCGGCGTCCAGGGGT	vvi-miR399f	CCTTCGGC	3
BF618528	277	6	6	AGAGCCGCACCCTAGATGGC	zma-miR399i*	GAGCCGCA	1
AJ432850	104	47	210	ACCCTTCGGCCGGCATCGCGC	vvi-miR399f	CCTTCGGC	2
TC260366	721	159	1094	ACAGCCTCTGGCCAATGGAAC	tcc-miR399f	CCTCTGGC	4
TC263640	89	84	538	GACCCTTCGGCCGGCATCGC	vvi-miR399f	CCTTCGGC	3	GO:0009536:plastid#
TC275490	336	79	519	GACCCTTCGGCCGGCATCGC	vvi-miR399f	CCTTCGGC	3
TC275426	1884	62	309	ACCCTTCGGCCGGCATCGCGC	vvi-miR399f	CCTTCGGC	2
AJ435679	46	94	555	GACCCTTCGGCCGGCATCGC	vvi-miR399f	CCTTCGGC	3
CB861785	88	92	499	GACCCTTCGGCCGGCATCGC	vvi-miR399f	CCTTCGGC	3	GO:0016023:cytoplasmic membrane-bound vesicle#
CB861487	331	51	404	GACCCTTCGGCCGGCATCGC	vvi-miR399f	CCTTCGGC	3
TC278747	753	82	653	GACCCTTCGGCCGGCATCGC	vvi-miR399f	CCTTCGGC	3	GO:0005575:cellular_component#GO:0009535:chloroplast thylakoid membrane#GO:0004356:glutamate-ammonia ligase activity#GO:0007568:aging#GO:0042128:nitrate assimilation#GO:0005829:cytosol#GO:0009536:plastid#GO:0005739:mitochondrion#GO:0019676:ammonia assimilation cycle#GO:0009507:chloroplast#
CB861249	116	88	473	GACCCTTCGGCCGGCATCGC	vvi-miR399f	CCTTCGGC	3
CB861106	186	76	453	GACCCTTCGGCCGGCATCGC	vvi-miR399f	CCTTCGGC	3	GO:0005840:ribosome#GO:0005622:intracellular#GO:0006412:translation#GO:0003735:structural constituent of ribosome#
TC242116	215	4	5	GACAAGAAGCCCGATTTCTT	zma-miR399e*	AGAAGCCC	4	GO:0015976:carbon utilization#GO:0009535:chloroplast thylakoid membrane#GO:0008270:zinc ion binding#GO:0004089:carbonate dehydratase activity#GO:0009536:plastid#GO:0005737:cytoplasm#
BE411948	31	4	5	TCGGCTTCGGCAAGAAGAAG	vvi-miR399f	CTTCGGCA	4
BE411948	70	4	4	AGGCGCCCCCGACCACCGAC	aly-miR399b*	AGGCGCCC	0
TC280100	364	1	3	TGGAAGCTGCCTATGTTCGG	zma-miR399j*	AGCTGCCT	4	GO:0009535:chloroplast thylakoid membrane#GO:0009573:chloroplast ribulose bisphosphate carboxylase complex#GO:0015977:carbon utilization by fixation of carbon dioxide#GO:0009409:response to cold#GO:0005739:mitochondrion#GO:0009536:plastid#GO:0016984:ribulose-bisphosphate carboxylase activity#
TC269452	583	68	326	AGCCACACTGGGACTGAGAC	zma-miR399d*	AGCCACAC	0
TC245465	664	3	3	AGCTTCGGCAGATCGCTTAGC	vvi-miR399f	CTTCGGCA	2	GO:0005739:mitochondrion#
BI947049	224	4	5	GACAAGAAGCCCGATTTCTT	zma-miR399e*	AGAAGCCC	4
TC257294	30	13	21	TCTTCGGCAACACAACAGAAC	vvi-miR399f	CTTCGGCA	1
TC271496	112	3	3	AAGAAGCCCGATTTCTTCGA	zma-miR399e*	AGAAGCCC	1
BI952956	93	4	5	TCGGCTTCGGCAAGAAGAAG	vvi-miR399f	CTTCGGCA	4	GO:0010287:plastoglobule#GO:0009535:chloroplast thylakoid membrane#GO:0030076:light-harvesting complex#GO:0009536:plastid#GO:0015979:photosynthesis#
BI952956	132	4	4	AGGCGCCCCCGACCACCGAC	aly-miR399b*	AGGCGCCC	0	GO:0010287:plastoglobule#GO:0009535:chloroplast thylakoid membrane#GO:0030076:light-harvesting complex#GO:0009536:plastid#GO:0015979:photosynthesis#
BF065697	395	3	5	TGGAAGCTGCCTATGTTCGG	zma-miR399j*	AGCTGCCT	4	GO:0009535:chloroplast thylakoid membrane#GO:0009573:chloroplast ribulose bisphosphate carboxylase complex#GO:0015977:carbon utilization by fixation of carbon dioxide#GO:0009409:response to cold#GO:0005739:mitochondrion#GO:0009536:plastid#GO:0016984:ribulose-bisphosphate carboxylase activity#
TC248815	245	3	4	GACAAGAAGCCCGATTTCTT	zma-miR399e*	AGAAGCCC	4	GO:0009536:plastid#
BF065469	83	3	3	AGCTTCGGCAGATCGCTTAGC	vvi-miR399f	CTTCGGCA	2
BI952346	203	3	4	GACAAGAAGCCCGATTTCTT	zma-miR399e*	AGAAGCCC	4	GO:0009536:plastid#
BI952112	219	2	3	GACAAGAAGCCCGATTTCTT	zma-miR399e*	AGAAGCCC	4
TC248062	200	1	3	TGGAAGCTGCCTATGTTCGG	zma-miR399j*	AGCTGCCT	4	GO:0009573:chloroplast ribulose bisphosphate carboxylase complex#GO:0015977:carbon utilization by fixation of carbon dioxide#GO:0005739:mitochondrion#GO:0009536:plastid#GO:0016984:ribulose-bisphosphate carboxylase activity#
CB860813	235	6	9	AGGAAGAAGCCCCGGCTAAC	zma-miR399e*	AGAAGCCC	4
CB860813	239	3	3	AGAAGCCCCGGCTAACTCCGT	zma-miR399e*	AGAAGCCC	0
TC274110	4041	3	3	CTATGGTTGCCCGGATGGTTG	zma-miR399g*	GGTTGCCC	4	GO:0003674:molecular_function#GO:0016020:membrane#GO:0030176:integral to endoplasmic reticulum membrane#GO:0016021:integral to membrane#GO:0005739:mitochondrion#GO:0009536:plastid#GO:0008150:biological_process#GO:0030094:plasma membrane-derived photosystem I#GO:0015979:photosynthesis#
BI955609	122	61	319	AGCCACACTGGGACTGAGAC	zma-miR399d*	AGCCACAC	0
BI955539	213	2	3	GACAAGAAGCCCGATTTCTT	zma-miR399e*	AGAAGCCC	4
BI955326	221	4	4	CTTCGGCACGCACGGGTCCC	vvi-miR399f	CTTCGGCA	0
TC239355	647	3	3	AGCTTCGGCAGATCGCTTAGC	vvi-miR399f	CTTCGGCA	2	GO:0005739:mitochondrion#
TC277584	311	2	3	GACAAGAAGCCCGATTTCTT	zma-miR399e*	AGAAGCCC	4	GO:0015976:carbon utilization#GO:0009535:chloroplast thylakoid membrane#GO:0008270:zinc ion binding#GO:0004089:carbonate dehydratase activity#GO:0009536:plastid#GO:0005737:cytoplasm#
DN158256	77	3	3	CTATGGTTGCCCGGATGGTTG	zma-miR399g*	GGTTGCCC	4
TC241309	673	4	5	GACAAGAAGCCCGATTTCTT	zma-miR399e*	AGAAGCCC	4	GO:0015976:carbon utilization#GO:0009535:chloroplast thylakoid membrane#GO:0008270:zinc ion binding#GO:0004089:carbonate dehydratase activity#GO:0009536:plastid#GO:0005737:cytoplasm#
BG309942	286	7	7	AGAGCCGCACCCTAGATGGC	zma-miR399i*	AGCCGCAC	2
TC265294	189	4	5	TCGGCTTCGGCAAGAAGAAG	vvi-miR399f	CTTCGGCA	4	GO:0010287:plastoglobule#GO:0009535:chloroplast thylakoid membrane#GO:0030076:light-harvesting complex#GO:0009536:plastid#GO:0015979:photosynthesis#
TC265294	228	4	4	AGGCGCCCCCGACCACCGAC	aly-miR399b*	AGGCGCCC	0	GO:0010287:plastoglobule#GO:0009535:chloroplast thylakoid membrane#GO:0030076:light-harvesting complex#GO:0009536:plastid#GO:0015979:photosynthesis#
BF263134	381	3	5	TGGAAGCTGCCTATGTTCGG	zma-miR399j*	AGCTGCCT	4	GO:0009573:chloroplast ribulose bisphosphate carboxylase complex#GO:0015977:carbon utilization by fixation of carbon dioxide#GO:0005739:mitochondrion#GO:0009536:plastid#GO:0016984:ribulose-bisphosphate carboxylase activity#
BG309805	280	7	7	AGAGCCGCACCCTAGATGGC	zma-miR399i*	AGCCGCAC	2
BF266902	41	75	332	AGCCACACTGGGACTGAGAC	zma-miR399d*	AGCCACAC	0
BI946598	72	2	3	GACAAGAAGCCCGATTTCTT	zma-miR399e*	AGAAGCCC	4
BG309583	64	5	5	AGAGCCGCACCCTAGATGGC	zma-miR399i*	AGCCGCAC	2
BF628941	189	4	5	TCGGCTTCGGCAAGAAGAAG	vvi-miR399f	CTTCGGCA	4
BF628941	228	4	4	AGGCGCCCCCGACCACCGAC	aly-miR399b*	AGGCGCCC	0
TC244525	5	2	4	AAGCCACACGCCTAGCCTTAG	zma-miR399d*	AGCCACAC	1
TC270567	31	3	3	ACTACTTCGGCAACAGCATCC	vvi-miR399f	CTTCGGCA	4	GO:0009536:plastid#
BE422305	382	1	3	TGGAAGCTGCCTATGTTCGG	zma-miR399j*	AGCTGCCT	4	GO:0009535:chloroplast thylakoid membrane#GO:0009573:chloroplast ribulose bisphosphate carboxylase complex#GO:0015977:carbon utilization by fixation of carbon dioxide#GO:0009409:response to cold#GO:0005739:mitochondrion#GO:0009536:plastid#GO:0016984:ribulose-bisphosphate carboxylase activity#
BI951996	213	2	3	GACAAGAAGCCCGATTTCTT	zma-miR399e*	AGAAGCCC	4	GO:0009536:plastid#
TC268078	72	6	9	AGGAAGAAGCCCCGGCTAAC	zma-miR399e*	AGAAGCCC	4
TC268078	76	3	3	AGAAGCCCCGGCTAACTCCGT	zma-miR399e*	AGAAGCCC	0
BI951909	227	4	4	AGGCGCCCCCGACCACCGAC	aly-miR399b*	AGGCGCCC	0	GO:0010287:plastoglobule#GO:0009535:chloroplast thylakoid membrane#GO:0030076:light-harvesting complex#GO:0009536:plastid#GO:0015979:photosynthesis#
BF616317	281	4	4	AGAGCCGCACCCTAGATGGC	zma-miR399i*	AGCCGCAC	2
BI951699	219	3	4	GACAAGAAGCCCGATTTCTT	zma-miR399e*	AGAAGCCC	4	GO:0009536:plastid#
TC273964	428	1	3	TGGAAGCTGCCTATGTTCGG	zma-miR399j*	AGCTGCCT	4	GO:0009573:chloroplast ribulose bisphosphate carboxylase complex#GO:0015977:carbon utilization by fixation of carbon dioxide#GO:0005739:mitochondrion#GO:0009536:plastid#GO:0016984:ribulose-bisphosphate carboxylase activity#
TC261818	237	3	4	GACAAGAAGCCCGATTTCTT	zma-miR399e*	AGAAGCCC	4	GO:0009536:plastid#
TC261784	705	3	3	AACTGCACTTTTTTATCTAA	zma-miR399h*	AACTGCAC	0
TC247265	377	3	7	TGGAAGCTGCCTATGTTCGG	zma-miR399j*	AGCTGCCT	4	GO:0009535:chloroplast thylakoid membrane#GO:0009573:chloroplast ribulose bisphosphate carboxylase complex#GO:0015977:carbon utilization by fixation of carbon dioxide#GO:0009409:response to cold#GO:0005739:mitochondrion#GO:0009536:plastid#GO:0016984:ribulose-bisphosphate carboxylase activity#
BU983255	350	64	321	AGCCACACTGGGACTGAGAC	zma-miR399d*	AGCCACAC	0	GO:0005575:cellular_component#GO:0003674:molecular_function#GO:0008150:biological_process#
TC273054	289	4	5	TCGGCTTCGGCAAGAAGAAG	vvi-miR399f	CTTCGGCA	4	GO:0010287:plastoglobule#GO:0009535:chloroplast thylakoid membrane#GO:0030076:light-harvesting complex#GO:0009536:plastid#GO:0015979:photosynthesis#
TC273054	328	4	4	AGGCGCCCCCGACCACCGAC	aly-miR399b*	AGGCGCCC	0	GO:0010287:plastoglobule#GO:0009535:chloroplast thylakoid membrane#GO:0030076:light-harvesting complex#GO:0009536:plastid#GO:0015979:photosynthesis#
TC276717	382	3	3	AGCTTCGGCAGATCGCTTAGC	vvi-miR399f	CTTCGGCA	2
TC240751	153	4	5	TCGGCTTCGGCAAGAAGAAG	vvi-miR399f	CTTCGGCA	4	GO:0010287:plastoglobule#GO:0009535:chloroplast thylakoid membrane#GO:0030076:light-harvesting complex#GO:0009536:plastid#GO:0015979:photosynthesis#
TC240751	192	4	4	AGGCGCCCCCGACCACCGAC	aly-miR399b*	AGGCGCCC	0	GO:0010287:plastoglobule#GO:0009535:chloroplast thylakoid membrane#GO:0030076:light-harvesting complex#GO:0009536:plastid#GO:0015979:photosynthesis#
TC240558	571	3	3	ACTACTTCGGCAACAGCATCC	vvi-miR399f	CTTCGGCA	4	GO:0009536:plastid#
TC240414	520	3	3	ACTACTTCGGCAACAGCATCC	vvi-miR399f	CTTCGGCA	4	GO:0010287:plastoglobule#GO:0009535:chloroplast thylakoid membrane#GO:0030076:light-harvesting complex#GO:0009536:plastid#GO:0015979:photosynthesis#
BE454370	508	2	4	TGGAAGCTGCCTATGTTCGG	zma-miR399j*	AGCTGCCT	4	GO:0009573:chloroplast ribulose bisphosphate carboxylase complex#GO:0015977:carbon utilization by fixation of carbon dioxide#GO:0005739:mitochondrion#GO:0009536:plastid#GO:0016984:ribulose-bisphosphate carboxylase activity#
TC276211	570	3	3	ACTACTTCGGCAACAGCATCC	vvi-miR399f	CTTCGGCA	4	GO:0009536:plastid#
TC276012	171	2	3	GACAAGAAGCCCGATTTCTT	zma-miR399e*	AGAAGCCC	4	GO:0009536:plastid#
BQ763100	300	2	3	ACGTACCCATCGTAGCTCAGC	zma-miR399c*	ACGTACCC	0
BE214070	183	4	4	AGGCGCCCCCGACCACCGAC	aly-miR399b*	AGGCGCCC	0	GO:0010287:plastoglobule#GO:0009535:chloroplast thylakoid membrane#GO:0030076:light-harvesting complex#GO:0009536:plastid#GO:0015979:photosynthesis#
BF265392	209	4	5	GACAAGAAGCCCGATTTCTT	zma-miR399e*	AGAAGCCC	4	GO:0009536:plastid#
TC279398	463	4	4	AGGCGCCCCCGACCACCGAC	aly-miR399b*	AGGCGCCC	0
TC267314	282	3	3	ACTACTTCGGCAACAGCATCC	vvi-miR399f	CTTCGGCA	4	GO:0009536:plastid#
TC255280	362	2	4	TGGAAGCTGCCTATGTTCGG	zma-miR399j*	AGCTGCCT	4	GO:0009535:chloroplast thylakoid membrane#GO:0009573:chloroplast ribulose bisphosphate carboxylase complex#GO:0015977:carbon utilization by fixation of carbon dioxide#GO:0009409:response to cold#GO:0005739:mitochondrion#GO:0009536:plastid#GO:0016984:ribulose-bisphosphate carboxylase activity#
TC267171	381	2	6	TGGAAGCTGCCTATGTTCGG	zma-miR399j*	AGCTGCCT	4	GO:0009535:chloroplast thylakoid membrane#GO:0015977:carbon utilization by fixation of carbon dioxide#GO:0009573:chloroplast ribulose bisphosphate carboxylase complex#GO:0009409:response to cold#GO:0009536:plastid#GO:0005739:mitochondrion#GO:0016984:ribulose-bisphosphate carboxylase activity#
TC267054	341	4	5	GACAAGAAGCCCGATTTCTT	zma-miR399e*	AGAAGCCC	4	GO:0009536:plastid#
TC281305	235	4	5	TCGGCTTCGGCAAGAAGAAG	vvi-miR399f	CTTCGGCA	4
TC281305	274	4	4	AGGCGCCCCCGACCACCGAC	aly-miR399b*	AGGCGCCC	0
TC246813	117	2	3	GACAAGAAGCCCGATTTCTT	zma-miR399e*	AGAAGCCC	4	GO:0015976:carbon utilization#GO:0009535:chloroplast thylakoid membrane#GO:0008270:zinc ion binding#GO:0004089:carbonate dehydratase activity#GO:0009536:plastid#GO:0005737:cytoplasm#
TC281190	156	4	5	TCGGCTTCGGCAAGAAGAAG	vvi-miR399f	CTTCGGCA	4	GO:0009536:plastid#
TC272775	290	1	3	TGGAAGCTGCCTATGTTCGG	zma-miR399j*	AGCTGCCT	4	GO:0009573:chloroplast ribulose bisphosphate carboxylase complex#GO:0015977:carbon utilization by fixation of carbon dioxide#GO:0005739:mitochondrion#GO:0009536:plastid#GO:0016984:ribulose-bisphosphate carboxylase activity#
TC246462	1993	4	4	CTTCGGCACGCACGGGTCCC	vvi-miR399f	CTTCGGCA	0	GO:0046148:pigment biosynthetic process#GO:0010007:magnesium chelatase complex#GO:0016851:magnesium chelatase activity#GO:0005739:mitochondrion#GO:0009706:chloroplast inner membrane#GO:0009507:chloroplast#
TC272708	10	2	4	AGCTGCCTAGCTAGCTACTAC	zma-miR399j*	AGCTGCCT	0	GO:0005575:cellular_component#GO:0009409:response to cold#GO:0009809:lignin biosynthetic process#GO:0009536:plastid#GO:0005739:mitochondrion#GO:0016621:cinnamoyl-CoA reductase activity#
BF618528	277	6	6	AGAGCCGCACCCTAGATGGC	zma-miR399i*	AGCCGCAC	2
TC246071	5	3	3	ACTACTTCGGCAACAGCATCC	vvi-miR399f	CTTCGGCA	4	GO:0009536:plastid#
TC272143	269	75	332	AGCCACACTGGGACTGAGAC	zma-miR399d*	AGCCACAC	0
CA592612	219	4	5	GACAAGAAGCCCGATTTCTT	zma-miR399e*	AGAAGCCC	4
TC260020	269	4	5	GACAAGAAGCCCGATTTCTT	zma-miR399e*	AGAAGCCC	4	GO:0009536:plastid#
BY845266	156	2	4	AAGCCACACGCCTAGCCTTAG	zma-miR399d*	AGCCACAC	1
TC275756	339	4	5	TCGGCTTCGGCAAGAAGAAG	vvi-miR399f	CTTCGGCA	4
TC275756	378	4	4	AGGCGCCCCCGACCACCGAC	aly-miR399b*	AGGCGCCC	0
TC249407	226	2	6	TGGAAGCTGCCTATGTTCGG	zma-miR399j*	AGCTGCCT	4	GO:0009535:chloroplast thylakoid membrane#GO:0009573:chloroplast ribulose bisphosphate carboxylase complex#GO:0015977:carbon utilization by fixation of carbon dioxide#GO:0009409:response to cold#GO:0005739:mitochondrion#GO:0009536:plastid#GO:0016984:ribulose-bisphosphate carboxylase activity#
BI953329	211	2	3	GACAAGAAGCCCGATTTCTT	zma-miR399e*	AGAAGCCC	4	GO:0009536:plastid#
TC275512	750	1	3	TGGAAGCTGCCTATGTTCGG	zma-miR399j*	AGCTGCCT	4	GO:0009535:chloroplast thylakoid membrane#GO:0009573:chloroplast ribulose bisphosphate carboxylase complex#GO:0015977:carbon utilization by fixation of carbon dioxide#GO:0009409:response to cold#GO:0005739:mitochondrion#GO:0009536:plastid#GO:0016984:ribulose-bisphosphate carboxylase activity#
TC251317	368	3	3	AGCTTCGGCAGATCGCTTAGC	vvi-miR399f	CTTCGGCA	2
CB861842	281	68	326	AGCCACACTGGGACTGAGAC	zma-miR399d*	AGCCACAC	0
CB861842	441	6	9	AGGAAGAAGCCCCGGCTAAC	zma-miR399e*	AGAAGCCC	4
BE213779	168	4	5	TCGGCTTCGGCAAGAAGAAG	vvi-miR399f	CTTCGGCA	4
BE213779	207	4	4	AGGCGCCCCCGACCACCGAC	aly-miR399b*	AGGCGCCC	0
BF264716	211	3	4	GACAAGAAGCCCGATTTCTT	zma-miR399e*	AGAAGCCC	4	GO:0009536:plastid#
TC242742	954	2	3	TCAGCCGCACGCTAACTCGT	zma-miR399i*	AGCCGCAC	2
BI956149	100	4	5	TCGGCTTCGGCAAGAAGAAG	vvi-miR399f	CTTCGGCA	4	GO:0008237:metallopeptidase activity#GO:0004222:metalloendopeptidase activity#GO:0005576:extracellular region#GO:0001502:cartilage condensation#GO:0009536:plastid#
BI956149	139	3	3	AGGCGCCCCCGACCACCGAC	aly-miR399b*	AGGCGCCC	0	GO:0008237:metallopeptidase activity#GO:0004222:metalloendopeptidase activity#GO:0005576:extracellular region#GO:0001502:cartilage condensation#GO:0009536:plastid#
BF264468	138	4	5	TCGGCTTCGGCAAGAAGAAG	vvi-miR399f	CTTCGGCA	4	GO:0010287:plastoglobule#GO:0009535:chloroplast thylakoid membrane#GO:0030076:light-harvesting complex#GO:0009536:plastid#GO:0015979:photosynthesis#
BF264468	177	4	4	AGGCGCCCCCGACCACCGAC	aly-miR399b*	AGGCGCCC	0	GO:0010287:plastoglobule#GO:0009535:chloroplast thylakoid membrane#GO:0030076:light-harvesting complex#GO:0009536:plastid#GO:0015979:photosynthesis#
BE420596	227	3	3	AAGAAGCCCGATTTCTTCGA	zma-miR399e*	AGAAGCCC	1	GO:0009536:plastid#
BG299890	133	4	5	TCGGCTTCGGCAAGAAGAAG	vvi-miR399f	CTTCGGCA	4	GO:0010287:plastoglobule#GO:0009535:chloroplast thylakoid membrane#GO:0030076:light-harvesting complex#GO:0009536:plastid#GO:0015979:photosynthesis#
BG299890	172	4	4	AGGCGCCCCCGACCACCGAC	aly-miR399b*	AGGCGCCC	0	GO:0010287:plastoglobule#GO:0009535:chloroplast thylakoid membrane#GO:0030076:light-harvesting complex#GO:0009536:plastid#GO:0015979:photosynthesis#
miR827
Target gene	Cleavage position	Read count (RC) of cleavage products	RC (dominant read)	Cleavage sequence	miRNA (from -P and +P)	Seed sequence	Position seed in cleavage sequence
TC268772	79	26	153	CTCGTCATCTAATTAGTGAC	ath-miR827:aly-miR827:osa-miR827a#osa-miR827b#zma-miR827#bdi-miR827#ssp-miR827:ptc-miR827:ghr-miR827a#ghr-miR827b#ghr-miR827c#csi-miR827#tcc-miR827	GTCATCTAA	3	GO:0005575:cellular_component#GO:0009535:chloroplast thylakoid membrane#GO:0009573:chloroplast ribulose bisphosphate carboxylase complex#GO:0009409:response to cold#GO:0016984:ribulose-bisphosphate carboxylase activity#GO:0003674:molecular_function#GO:0015977:carbon utilization by fixation of carbon dioxide#GO:0009536:plastid#GO:0005739:mitochondrion#GO:0008150:biological_process#
TC268219	697	26	153	CTCGTCATCTAATTAGTGAC	ath-miR827:aly-miR827:osa-miR827a#osa-miR827b#zma-miR827#bdi-miR827#ssp-miR827:ptc-miR827:ghr-miR827a#ghr-miR827b#ghr-miR827c#csi-miR827#tcc-miR827	GTCATCTAA	3
BI949016	364	26	153	CTCGTCATCTAATTAGTGAC	ath-miR827:aly-miR827:osa-miR827a#osa-miR827b#zma-miR827#bdi-miR827#ssp-miR827:ptc-miR827:ghr-miR827a#ghr-miR827b#ghr-miR827c#csi-miR827#tcc-miR827	GTCATCTAA	3
TC261623	8	20	109	CTCGTCATCTAATTAGTGAC	ath-miR827:aly-miR827:osa-miR827a#osa-miR827b#zma-miR827#bdi-miR827#ssp-miR827:ptc-miR827:ghr-miR827a#ghr-miR827b#ghr-miR827c#csi-miR827#tcc-miR827	GTCATCTAA	3
AL508349	121	26	153	CTCGTCATCTAATTAGTGAC	ath-miR827:aly-miR827:osa-miR827a#osa-miR827b#zma-miR827#bdi-miR827#ssp-miR827:ptc-miR827:ghr-miR827a#ghr-miR827b#ghr-miR827c#csi-miR827#tcc-miR827	GTCATCTAA	3	GO:0009536:plastid#GO:0016023:cytoplasmic membrane-bound vesicle#
AJ432484	86	26	153	CTCGTCATCTAATTAGTGAC	ath-miR827:aly-miR827:osa-miR827a#osa-miR827b#zma-miR827#bdi-miR827#ssp-miR827:ptc-miR827:ghr-miR827a#ghr-miR827b#ghr-miR827c#csi-miR827#tcc-miR827	GTCATCTAA	3
BI953026	124	26	153	CTCGTCATCTAATTAGTGAC	ath-miR827:aly-miR827:osa-miR827a#osa-miR827b#zma-miR827#bdi-miR827#ssp-miR827:ptc-miR827:ghr-miR827a#ghr-miR827b#ghr-miR827c#csi-miR827#tcc-miR827	GTCATCTAA	3
TC275184	150	26	153	CTCGTCATCTAATTAGTGAC	ath-miR827:aly-miR827:osa-miR827a#osa-miR827b#zma-miR827#bdi-miR827#ssp-miR827:ptc-miR827:ghr-miR827a#ghr-miR827b#ghr-miR827c#csi-miR827#tcc-miR827	GTCATCTAA	3	GO:0015250:water channel activity#GO:0006810:transport#GO:0009705:membrane of vacuole with cell cycle-independent morphology#GO:0016020:membrane#GO:0000326:protein storage vacuole#GO:0006914:autophagy#GO:0016023:cytoplasmic membrane-bound vesicle#GO:0005215:transporter activity#
TC275169	98	26	153	CTCGTCATCTAATTAGTGAC	ath-miR827:aly-miR827:osa-miR827a#osa-miR827b#zma-miR827#bdi-miR827#ssp-miR827:ptc-miR827:ghr-miR827a#ghr-miR827b#ghr-miR827c#csi-miR827#tcc-miR827	GTCATCTAA	3
BY839718	218	26	153	CTCGTCATCTAATTAGTGAC	ath-miR827:aly-miR827:osa-miR827a#osa-miR827b#zma-miR827#bdi-miR827#ssp-miR827:ptc-miR827:ghr-miR827a#ghr-miR827b#ghr-miR827c#csi-miR827#tcc-miR827	GTCATCTAA	3
TC253069	1301	3	5	CGTCATCTACGAGCTGCTCTT	ath-miR827:aly-miR827:osa-miR827a#osa-miR827b#zma-miR827#bdi-miR827#ssp-miR827:ptc-miR827:ghr-miR827a#ghr-miR827b#ghr-miR827c#csi-miR827#tcc-miR827	GTCATCTA	1	GO:0005634:nucleus#GO:0003677:DNA binding#GO:0006334:nucleosome assembly#GO:0007283:spermatogenesis#GO:0000786:nucleosome#GO:0007076:mitotic chromosome condensation#
TC268772	79	26	153	CTCGTCATCTAATTAGTGAC	ath-miR827:aly-miR827:osa-miR827a#osa-miR827b#zma-miR827#bdi-miR827#ssp-miR827:ptc-miR827:ghr-miR827a#ghr-miR827b#ghr-miR827c#csi-miR827#tcc-miR827	GTCATCTA	3	GO:0005575:cellular_component#GO:0009535:chloroplast thylakoid membrane#GO:0009573:chloroplast ribulose bisphosphate carboxylase complex#GO:0009409:response to cold#GO:0016984:ribulose-bisphosphate carboxylase activity#GO:0003674:molecular_function#GO:0015977:carbon utilization by fixation of carbon dioxide#GO:0009536:plastid#GO:0005739:mitochondrion#GO:0008150:biological_process#
CV061226	260	3	5	CGTCATCTACGAGCTGCTCTT	ath-miR827:aly-miR827:osa-miR827a#osa-miR827b#zma-miR827#bdi-miR827#ssp-miR827:ptc-miR827:ghr-miR827a#ghr-miR827b#ghr-miR827c#csi-miR827#tcc-miR827	GTCATCTA	1
TC270571	683	4	4	GTTCCTTTGGCTGAAGTTGT	bdi-miR399:ath-miR399a#mtr-miR399c#mtr-miR399h#mtr-miR399i#ghr-miR399d#aly-miR399f:ptc-miR399h:tcc-miR399e:vvi-miR399d:osa-miR399e#osa-miR399f#osa-miR399g#sbi-miR399e#sbi-miR399f#mtr-miR399a#mtr-miR399e#mtr-miR399f#mtr-miR399g#rco-miR399e:zma-miR399g#sbi-miR399k:ptc-miR399j:ath-miR399f#ptc-miR399b#ptc-miR399c#bna-miR399#vvi-miR399e#rco-miR399b#rco-miR399c#aly-miR399a#aly-miR399h#aly-miR399j#csi-m…	CCTTTGGC	3
TC270557	550	3	5	CGTCATCTACGAGCTGCTCTT	ath-miR827:aly-miR827:osa-miR827a#osa-miR827b#zma-miR827#bdi-miR827#ssp-miR827:ptc-miR827:ghr-miR827a#ghr-miR827b#ghr-miR827c#csi-miR827#tcc-miR827	GTCATCTA	1	GO:0015250:water channel activity#GO:0006810:transport#GO:0009705:membrane of vacuole with cell cycle-independent morphology#GO:0016020:membrane#GO:0000326:protein storage vacuole#GO:0006914:autophagy#GO:0016023:cytoplasmic membrane-bound vesicle#GO:0005215:transporter activity#
TC268219	697	26	153	CTCGTCATCTAATTAGTGAC	ath-miR827:aly-miR827:osa-miR827a#osa-miR827b#zma-miR827#bdi-miR827#ssp-miR827:ptc-miR827:ghr-miR827a#ghr-miR827b#ghr-miR827c#csi-miR827#tcc-miR827	GTCATCTA	3
CX630431	358	2	3	CATCCTTTGGCCTCCTGTATG	bdi-miR399:ath-miR399a#mtr-miR399c#mtr-miR399h#mtr-miR399i#ghr-miR399d#aly-miR399f:ptc-miR399h:tcc-miR399e:vvi-miR399d:osa-miR399e#osa-miR399f#osa-miR399g#sbi-miR399e#sbi-miR399f#mtr-miR399a#mtr-miR399e#mtr-miR399f#mtr-miR399g#rco-miR399e:zma-miR399g#sbi-miR399k:ptc-miR399j:ath-miR399f#ptc-miR399b#ptc-miR399c#bna-miR399#vvi-miR399e#rco-miR399b#rco-miR399c#aly-miR399a#aly-miR399h#aly-miR399j#csi-m…	CCTTTGGC	3
BI951089	36	26	153	CTCGTCATCTAATTAGTGAC	ath-miR827:aly-miR827:osa-miR827a#osa-miR827b#zma-miR827#bdi-miR827#ssp-miR827:ptc-miR827:ghr-miR827a#ghr-miR827b#ghr-miR827c#csi-miR827#tcc-miR827	GTCATCTA	3
TC276363	359	3	5	CGTCATCTACGAGCTGCTCTT	ath-miR827:aly-miR827:osa-miR827a#osa-miR827b#zma-miR827#bdi-miR827#ssp-miR827:ptc-miR827:ghr-miR827a#ghr-miR827b#ghr-miR827c#csi-miR827#tcc-miR827	GTCATCTA	1	GO:0016020:membrane#
TC243441	430	3	5	CGTCATCTACGAGCTGCTCTT	ath-miR827:aly-miR827:osa-miR827a#osa-miR827b#zma-miR827#bdi-miR827#ssp-miR827:ptc-miR827:ghr-miR827a#ghr-miR827b#ghr-miR827c#csi-miR827#tcc-miR827	GTCATCTA	1	GO:0016020:membrane#
TC275201	786	3	5	CGTCATCTACGAGCTGCTCTT	ath-miR827:aly-miR827:osa-miR827a#osa-miR827b#zma-miR827#bdi-miR827#ssp-miR827:ptc-miR827:ghr-miR827a#ghr-miR827b#ghr-miR827c#csi-miR827#tcc-miR827	GTCATCTA	1	GO:0015250:water channel activity#GO:0006810:transport#GO:0009705:membrane of vacuole with cell cycle-independent morphology#GO:0016020:membrane#GO:0000326:protein storage vacuole#GO:0006914:autophagy#GO:0016023:cytoplasmic membrane-bound vesicle#GO:0005215:transporter activity#
CV062953	55	3	5	CGTCATCTACGAGCTGCTCTT	ath-miR827:aly-miR827:osa-miR827a#osa-miR827b#zma-miR827#bdi-miR827#ssp-miR827:ptc-miR827:ghr-miR827a#ghr-miR827b#ghr-miR827c#csi-miR827#tcc-miR827	GTCATCTA	1
