# Supplementary material for: Characterization of phosphorus-regulated miR399 and miR827 and their isomirs in barley under phosphorus-sufficient and phosphorus-deficient conditions
Source: BMC Plant Biol. 2013 Dec 13;13:214. doi: 10.1186/1471-2229-13-214 (PMC3878733; doi:10.1186/1471-2229-13-214)
Supplement: Additional file 10: Table S9 — Genes with cleavage products targeted by isomirs of miR399 or miR827, detected by RLM-5′-RACE technology from a barley degradome library. [file 1471-2229-13-214-S10.xlsx]

## Sheet: Sheet1
target	cleavage pos. in gene	tStart	tEnd	sRNA	energy	cleavageSite	sRNAsequence	readcount Degradome	no. degradome reads	target site sequence	hybrid structure	fragmentFrequencyInGene
TC250326	265	252	273	hvu-miR399c-5p_nta1	-32.6	9	AGGGCTCCTCTTTATTGGCAA	1	1	TTGCCAGATGAGGAGGAGTCCT	((((((.(((((((((((((((&)))))))))))))))))))))	1	similar to UniRef100_Q681Q7 Cluster: Uncharacterized protein At1g03900; n=1; Arabidopsis thaliana|Rep: Uncharacterized protein At1g03900 - Arabidopsis thaliana (Mouse-ear cress), partial (79%)
TC260583	312	307	320	hvu-miR399-4-3p_i1	-24.7	11	AAGGAGATTTGCCCCG	1	1	CGGGGCAGTCTCCT	((((((((((((((&.)))))))).))))))	5	TC260583 weakly similar to UniRef100_Q9LYV6 Cluster: GEM-like protein 5; n=1; Arabidopsis thaliana|Rep: GEM-like protein 5 - Arabidopsis thaliana (Mouse-ear cress), partial (34%)
TC266446	721	719	731	hvu-miR399d-3p_i1	-22.2	11	CAAAGGAGAACTGCCCTG	1	1	CAGTTCTCCTTTG	(((((((((((((&))))))))))))).	7	TC266446 homologue to UniRef100_Q5I7K5 Cluster: Ribosomal protein P1; n=1; Triticum aestivum|Rep: Ribosomal protein P1 - Triticum aestivum (Wheat), partial (79%)
TC266515	441	439	451	hvu-miR399d-3p_i1	-22.2	11	CAAAGGAGAACTGCCCTG	1	1	CAGTTCTCCTTTG	(((((((((((((&))))))))))))).	11	TC266515 similar to UniRef100_P52855 Cluster: 60S acidic ribosomal protein P1; n=1; Zea mays|Rep: 60S acidic ribosomal protein P1 - Zea mays (Maize), complete
TC267446	400	398	410	hvu-miR399d-3p_i1	-22.2	11	CAAAGGAGAACTGCCCTG	1	1	CAGTTCTCCTTTG	(((((((((((((&))))))))))))).	9	TC266446 homologue to UniRef100_Q5I7K5 Cluster: Ribosomal protein P1; n=1; Triticum aestivum|Rep: Ribosomal protein P1 - Triticum aestivum (Wheat), partial (79%)
TC280055	329	327	339	hvu-miR399d-3p_i1	-22.2	11	CAAAGGAGAACTGCCCTG	1	1	CAGTTCTCCTTTG	(((((((((((((&))))))))))))).	209
TC274540	417	412	426	hvu-miR399b-3p_i3	-20.5	10	CAAAGGAGAATTGCCCTG	1	1	GGTAATCCTCCTTTG	((((((.((((((((&)))))))).)))))).	352	NAD(P)H-quinone oxidoreductase chain 3; n=1; Hordeum vulgare|Rep: NAD(P)H-quinone oxidoreductase chain 3 - Hordeum vulgare (Barley), complete
GENES THAT ARE ALSO TARGET BY THE CANONICAL MICRORNA SEQUENCES
target	cleavage pos. in gene	tStart	tEnd	sRNA	energy	cleavageSite	sRNAsequence	readcount Degradome	no. degradome reads	target site sequence	hybrid structure	fragmentFrequencyInGene
AV835204	233	224	242	hvu-miR399-3p_i1	-35.8	10	TCTGCCAAAGGAGATTTGCCC	1	1	GGGCAAATCTCCTTTGGCG	(((((((((((((((((((&.)))))))))))))))))))	2
AV835204	378	369	388	hvu-miR399-3p_i1	-32.5	10	TCTGCCAAAGGAGATTTGCCC	1	1	GGGCAAATCTCCTTTTGGCA	((((((((((((.(((((((&.)))))))))))))))))))	2
AV835204	233	224	241	hvu-mir399k-3p_i2	-29	10	TGCCAAAGGAAATTTGCCC	1	1	GGGCAAATCTCCTTTGGC	((((((((.(((((((((&.))))))))).))))))))	2
AV835204	378	369	388	hvu-mir399k-3p_i2	-26.1	10	TGCCAAAGGAAATTTGCCC	1	1	GGGCAAATCTCCTTTTGGCA	((((((((.(((.(((((((&)))))))))).))))))))	2
AV835204	233	224	242	hvu-miR399e-3p_i2	-35.8	10	TCTGCCAAAGGAGATTTGCCC	1	1	GGGCAAATCTCCTTTGGCG	(((((((((((((((((((&.)))))))))))))))))))	2
AV835204	378	369	388	hvu-miR399e-3p_i2	-32.5	10	TCTGCCAAAGGAGATTTGCCC	1	1	GGGCAAATCTCCTTTTGGCA	((((((((((((.(((((((&.)))))))))))))))))))	2
