# Supplementary material for: Characterization of phosphorus-regulated miR399 and miR827 and their isomirs in barley under phosphorus-sufficient and phosphorus-deficient conditions
Source: BMC Plant Biol. 2013 Dec 13;13:214. doi: 10.1186/1471-2229-13-214 (PMC3878733; doi:10.1186/1471-2229-13-214)
Supplement: Additional file 11: Table S10 — Genes with cleavage products targeted by sRNAs derived from the loop structures of miR399b and miR399e, detected by RLM-5′-RACE technology from a barley degradome library. [file 1471-2229-13-214-S11.xlsx]

## Sheet: Hoja1
target	cleavage pos. in gene	tStart	tEnd	sRNA	energy	cleavageSite	sRNAsequence	readcount Degradome	no. degradome reads	target site sequence	hybrid structure	fragmentFrequencyInGene	UniProt link	Description	GO link (complete)	GO process	GO Function	GO component
EPlHVUT00000000678	46	44	56	huv-miR399-2-mid	-16.2	11	AGGGATGGATCTGGA	1	1	CAGATCAATCCTT	((((((.((((((&)))))).)))))).	6
EPlHVUT00000000808	47	41	56	huv-miR399-2-mid	-16.2	10	AGGGATGGATCTGGA	1	1	TCGCAGATCAATCCTT	((.((((((.((((((&)))))).))))))))	6
EPlHVUT00000000876	46	43	55	huv-miR399-2-mid	-16.2	10	AGGGATGGATCTGGA	1	1	CAGATCAATCCTT	((((((.((((((&)))))).)))))).	6
MLOC_11863.1	2484	2477	2492	hvu-miR399e-mid	-23.6	9	CTTCGTTCTAGCTGGC	1	1	GCCAGCGAGAATGAGG	((((((.(((((((((&))))))))).))))))	1	http://www.uniprot.org/uniprot/M0XWV5	Ribonucleoprotein	http://www.ebi.ac.uk/QuickGO/GProtein?ac=M0XWV5	translational elongation	structural constituent of ribosome	ribonucleoprotein complex
MLOC_21703.1	257	252	266	hvu-miR399c-mid	-25.3	10	AGGGAGCGTGTGAGG	1	1	CCTCACGCTCTCCCT	((((((((.((((((&)))))).))))))))	29	http://www.uniprot.org/uniprot/M0VBA0	Xyloglucan endotransglucosylase/hydrolase protein 26#	http://www.ebi.ac.uk/QuickGO/GProtein?ac=M0VBA0	ellular glucan metabolic process# carbohydrate metabolic process	hydrolase activity, hydrolyzing O-glycosyl compounds# xyloglucan:xyloglucosyl transferase activity	cell wall#apoplast
MLOC_4414.3	443	440	453	hvu-miR399c-mid	-21	12	AGGGAGCGTGTGAGG	1	1	CCTCATCGCTTCCT	((((((((((((((&)))))))).))))))	1	http://www.uniprot.org/uniprot/M0W616	Ankyrin repeat protein family-like protein#	---
MLOC_4414.4	450	447	460	hvu-miR399c-mid	-21	12	AGGGAGCGTGTGAGG	1	1	CCTCATCGCTTCCT	((((((((((((((&)))))))).))))))	2		Ankyrin repeat protein family-like protein#	---
MLOC_4414.5	530	527	540	hvu-miR399c-mid	-21	12	AGGGAGCGTGTGAGG	1	1	CCTCATCGCTTCCT	((((((((((((((&)))))))).))))))	2		Ankyrin repeat protein family-like protein#	---
MLOC_4414.6	509	506	519	hvu-miR399c-mid	-21	12	AGGGAGCGTGTGAGG	1	1	CCTCATCGCTTCCT	((((((((((((((&)))))))).))))))	1		Ankyrin repeat protein family-like protein#	---
MLOC_4414.7	404	401	414	hvu-miR399c-mid	-21	12	AGGGAGCGTGTGAGG	1	1	CCTCATCGCTTCCT	((((((((((((((&)))))))).))))))	2		Ankyrin repeat protein family-like protein#	---
MLOC_53410.1	1211	1201	1220	hvu-MIR399-midLeft	-37.7	10	TGCCAAAGGAGATTTGCCCAA	1	1	TGGGCAAATCTCCTTTGGCG	((((((((((((((((((((&)))))))))))))))))))).	9	http://www.uniprot.org/uniprot/M0WPB4	Ubiquitin-conjugating enzyme family protein#	---
MLOC_53410.1	805	796	813	hvu-MIR399-midLeft	-36	10	TGCCAAAGGAGATTTGCCCAA	1	1	GGGCAAATCTCCTTTGGC	((((((((((((((((((&.)))))))))))))))))).	9	http://www.uniprot.org/uniprot/M0WPB5	Ubiquitin-conjugating enzyme family protein#	---
MLOC_53410.1	950	941	960	hvu-MIR399-midLeft	-33.9	10	TGCCAAAGGAGATTTGCCCAA	1	1	GGGCAAATCTCCTTTTGGCA	((((((((((((.(((((((&))))))))))))))))))).	9	http://www.uniprot.org/uniprot/M0WPB6	Ubiquitin-conjugating enzyme family protein#	---
MLOC_53410.1	805	794	813	hvu-miR399b-3p	-33.8	10	TGCCAAAGGAGAATTGCCCTG	1	1	TAGGGCAAATCTCCTTTGGC	((((((((.(((((((((((&.))))))))))).))))))))	9	http://www.uniprot.org/uniprot/M0WPB7	Ubiquitin-conjugating enzyme family protein#	---
MLOC_53410.1	1211	1202	1220	hvu-miR399b-3p	-32.2	10	TGCCAAAGGAGAATTGCCCTG	1	1	GGGCAAATCTCCTTTGGCG	((((((.((((((((((((&)))))))))))).)))))).	9	http://www.uniprot.org/uniprot/M0WPB8	Ubiquitin-conjugating enzyme family protein#	---
MLOC_53410.1	950	939	960	hvu-miR399b-3p	-31.9	10	TGCCAAAGGAGAATTGCCCTG	1	1	CGGGGCAAATCTCCTTTTGGCA	((((((((.(((((.(((((((&)))))))))))).))))))))	9	http://www.uniprot.org/uniprot/M0WPB9	Ubiquitin-conjugating enzyme family protein#	---
MLOC_53410.1	1211	1202	1221	hvu-miR399-3p_i1	-38.6	12	TCTGCCAAAGGAGATTTGCCC	1	1	GGGCAAATCTCCTTTGGCGG	((((((((((((((((((((&.))))))))))))))))))))	9	http://www.uniprot.org/uniprot/M0WPB10	Ubiquitin-conjugating enzyme family protein#	---
MLOC_53410.1	805	796	814	hvu-miR399-3p_i1	-35.8	10	TCTGCCAAAGGAGATTTGCCC	1	1	GGGCAAATCTCCTTTGGCG	(((((((((((((((((((&.)))))))))))))))))))	9	http://www.uniprot.org/uniprot/M0WPB11	Ubiquitin-conjugating enzyme family protein#	---
MLOC_53410.1	950	941	960	hvu-miR399-3p_i1	-32.5	10	TCTGCCAAAGGAGATTTGCCC	1	1	GGGCAAATCTCCTTTTGGCA	((((((((((((.(((((((&.)))))))))))))))))))	9	http://www.uniprot.org/uniprot/M0WPB12	Ubiquitin-conjugating enzyme family protein#	---
MLOC_53410.1	1211	1200	1220	hvu-miR399e-3p	-39.6	10	TGCCAAAGGAGATTTGCCCAG	1	1	CTGGGCAAATCTCCTTTGGCG	(((((((((((((((((((((&)))))))))))))))))))))	9	http://www.uniprot.org/uniprot/M0WPB13	Ubiquitin-conjugating enzyme family protein#	---
MLOC_53410.1	805	796	813	hvu-miR399e-3p	-36	10	TGCCAAAGGAGATTTGCCCAG	1	1	GGGCAAATCTCCTTTGGC	((((((((((((((((((&.)))))))))))))))))).	9	http://www.uniprot.org/uniprot/M0WPB14	Ubiquitin-conjugating enzyme family protein#	---
MLOC_53410.1	950	941	960	hvu-miR399e-3p	-33.9	10	TGCCAAAGGAGATTTGCCCAG	1	1	GGGCAAATCTCCTTTTGGCA	((((((((((((.(((((((&))))))))))))))))))).	9	http://www.uniprot.org/uniprot/M0WPB15	Ubiquitin-conjugating enzyme family protein#	---
MLOC_53410.1	1211	1202	1221	hvu-miR399c-3p_i2	-34.7	12	TCTGCCAAAGGAGAGTTGCCC	1	1	GGGCAAATCTCCTTTGGCGG	((((((.(((((((((((((&.))))))))))))).))))))	9	http://www.uniprot.org/uniprot/M0WPB16	Ubiquitin-conjugating enzyme family protein#	---
MLOC_53410.1	1211	1202	1220	hvu-mir399k-3p_i2	-29.1	10	TGCCAAAGGAAATTTGCCC	1	1	GGGCAAATCTCCTTTGGCG	((((((((.((((((((((&)))))))))).))))))))	9	http://www.uniprot.org/uniprot/M0WPB17	Ubiquitin-conjugating enzyme family protein#	---
MLOC_53410.1	805	796	813	hvu-mir399k-3p_i2	-29	10	TGCCAAAGGAAATTTGCCC	1	1	GGGCAAATCTCCTTTGGC	((((((((.(((((((((&.))))))))).))))))))	9	http://www.uniprot.org/uniprot/M0WPB18	Ubiquitin-conjugating enzyme family protein#	---
MLOC_53410.1	950	941	960	hvu-mir399k-3p_i2	-26.1	10	TGCCAAAGGAAATTTGCCC	1	1	GGGCAAATCTCCTTTTGGCA	((((((((.(((.(((((((&)))))))))).))))))))	9	http://www.uniprot.org/uniprot/M0WPB19	Ubiquitin-conjugating enzyme family protein#	---
MLOC_53410.1	1211	1202	1221	hvu-miR399e-3p_i2	-38.6	12	TCTGCCAAAGGAGATTTGCCC	1	1	GGGCAAATCTCCTTTGGCGG	((((((((((((((((((((&.))))))))))))))))))))	9	http://www.uniprot.org/uniprot/M0WPB20	Ubiquitin-conjugating enzyme family protein#	---
MLOC_53410.1	805	796	814	hvu-miR399e-3p_i2	-35.8	10	TCTGCCAAAGGAGATTTGCCC	1	1	GGGCAAATCTCCTTTGGCG	(((((((((((((((((((&.)))))))))))))))))))	9	http://www.uniprot.org/uniprot/M0WPB21	Ubiquitin-conjugating enzyme family protein#	---
MLOC_53410.1	950	941	960	hvu-miR399e-3p_i2	-32.5	10	TCTGCCAAAGGAGATTTGCCC	1	1	GGGCAAATCTCCTTTTGGCA	((((((((((((.(((((((&.)))))))))))))))))))	9	http://www.uniprot.org/uniprot/M0WPB22	Ubiquitin-conjugating enzyme family protein#	---
MLOC_53410.1	805	794	812	hvu-miR399b-3p_i2	-30.5	8	CCAAAGGAGAATTGCCCTGCG	1	1	TAGGGCAAATCTCCTTTGG	((((((((.((((((((((&)))))))))).)))))))).	9	http://www.uniprot.org/uniprot/M0WPB23	Ubiquitin-conjugating enzyme family protein#	---
MLOC_53410.1	805	794	812	hvu-miR399c-3p_i1	-30.4	8	CCAAAGGAGAGTTGCCCTGT	1	1	TAGGGCAAATCTCCTTTGG	((((((((.((((((((((&)))))))))).)))))))).	9	http://www.uniprot.org/uniprot/M0WPB24	Ubiquitin-conjugating enzyme family protein#	---
MLOC_53410.1	1211	1200	1218	hvu-miR399c-3p_i1	-28.1	8	CCAAAGGAGAGTTGCCCTGT	1	1	CTGGGCAAATCTCCTTTGG	(.((((((.((((((((((&)))))))))).)))))).).	9	http://www.uniprot.org/uniprot/M0WPB25	Ubiquitin-conjugating enzyme family protein#	---
MLOC_53410.1	805	794	813	hvu-miR399c-3p	-33.8	10	TGCCAAAGGAGAGTTGCCCTG	1	1	TAGGGCAAATCTCCTTTGGC	((((((((.(((((((((((&.))))))))))).))))))))	9	http://www.uniprot.org/uniprot/M0WPB26	Ubiquitin-conjugating enzyme family protein#	---
MLOC_53410.1	1211	1202	1220	hvu-miR399c-3p	-32.2	10	TGCCAAAGGAGAGTTGCCCTG	1	1	GGGCAAATCTCCTTTGGCG	((((((.((((((((((((&)))))))))))).)))))).	9	http://www.uniprot.org/uniprot/M0WPB27	Ubiquitin-conjugating enzyme family protein#	---
MLOC_53410.1	950	939	960	hvu-miR399c-3p	-31.9	10	TGCCAAAGGAGAGTTGCCCTG	1	1	CGGGGCAAATCTCCTTTTGGCA	((((((((.(((((.(((((((&)))))))))))).))))))))	9	http://www.uniprot.org/uniprot/M0WPB28	Ubiquitin-conjugating enzyme family protein#	---
MLOC_53410.1	805	796	815	hvu-miR399b-3p_i1	-34.8	12	CGTGCCAAAGGAGAATTGCCC	1	1	GGGCAAATCTCCTTTGGCGC	((((((.(((((((((((((&.))))))))))))).))))))	9	http://www.uniprot.org/uniprot/M0WPB29	Ubiquitin-conjugating enzyme family protein#	---
MLOC_53410.1	1211	1202	1220	hvu-miR399-3p	-36.4	10	TGCCAAAGGAGATTTGCCCCG	1	1	GGGCAAATCTCCTTTGGCG	(((((((((((((((((((&))))))))))))))))))).	9	http://www.uniprot.org/uniprot/M0WPB30	Ubiquitin-conjugating enzyme family protein#	---
MLOC_53410.1	950	939	960	hvu-miR399-3p	-38	10	TGCCAAAGGAGATTTGCCCCG	1	1	CGGGGCAAATCTCCTTTTGGCA	((((((((((((((.(((((((&)))))))))))))))))))))	9	http://www.uniprot.org/uniprot/M0WPB31	Ubiquitin-conjugating enzyme family protein#	---
MLOC_53410.1	805	796	813	hvu-miR399-3p	-36.4	10	TGCCAAAGGAGATTTGCCCCG	1	1	GGGCAAATCTCCTTTGGC	((((((((((((((((((&.)))))))))))))))))).	9	http://www.uniprot.org/uniprot/M0WPB32	Ubiquitin-conjugating enzyme family protein#	---
MLOC_53410.1	1211	1202	1220	hvu-miR399k-3p	-30	10	TGCCAAAGGAAATTTGCCCCG	1	1	GGGCAAATCTCCTTTGGCG	((((((((.((((((((((&)))))))))).)))))))).	9	http://www.uniprot.org/uniprot/M0WPB33	Ubiquitin-conjugating enzyme family protein#	---
MLOC_53410.1	950	939	960	hvu-miR399k-3p	-31.6	10	TGCCAAAGGAAATTTGCCCCG	1	1	CGGGGCAAATCTCCTTTTGGCA	((((((((((.(((.(((((((&)))))))))).))))))))))	9	http://www.uniprot.org/uniprot/M0WPB34	Ubiquitin-conjugating enzyme family protein#	---
MLOC_53410.1	805	796	813	hvu-miR399k-3p	-30	10	TGCCAAAGGAAATTTGCCCCG	1	1	GGGCAAATCTCCTTTGGC	((((((((.(((((((((&.))))))))).)))))))).	9	http://www.uniprot.org/uniprot/M0WPB35	Ubiquitin-conjugating enzyme family protein#	---
MLOC_53410.1	805	794	813	hvu-miR399d-3p	-32.2	10	TGCCAAAGGAGAACTGCCCTG	1	1	TAGGGCAAATCTCCTTTGGC	(((((((..(((((((((((&.)))))))))))..)))))))	9	http://www.uniprot.org/uniprot/M0WPB36	Ubiquitin-conjugating enzyme family protein#	---
MLOC_53410.2	1203	1193	1212	hvu-MIR399-midLeft	-37.7	10	TGCCAAAGGAGATTTGCCCAA	1	1	TGGGCAAATCTCCTTTGGCG	((((((((((((((((((((&)))))))))))))))))))).	9	http://www.uniprot.org/uniprot/M0WPB37	Ubiquitin-conjugating enzyme family protein#	---
MLOC_53410.2	797	788	805	hvu-MIR399-midLeft	-36	10	TGCCAAAGGAGATTTGCCCAA	1	1	GGGCAAATCTCCTTTGGC	((((((((((((((((((&.)))))))))))))))))).	9	http://www.uniprot.org/uniprot/M0WPB38	Ubiquitin-conjugating enzyme family protein#	---
MLOC_53410.2	942	933	952	hvu-MIR399-midLeft	-33.9	10	TGCCAAAGGAGATTTGCCCAA	1	1	GGGCAAATCTCCTTTTGGCA	((((((((((((.(((((((&))))))))))))))))))).	9	http://www.uniprot.org/uniprot/M0WPB39	Ubiquitin-conjugating enzyme family protein#	---
MLOC_53410.2	797	786	805	hvu-miR399b-3p	-33.8	10	TGCCAAAGGAGAATTGCCCTG	1	1	TAGGGCAAATCTCCTTTGGC	((((((((.(((((((((((&.))))))))))).))))))))	9	http://www.uniprot.org/uniprot/M0WPB40	Ubiquitin-conjugating enzyme family protein#	---
MLOC_53410.2	1203	1194	1212	hvu-miR399b-3p	-32.2	10	TGCCAAAGGAGAATTGCCCTG	1	1	GGGCAAATCTCCTTTGGCG	((((((.((((((((((((&)))))))))))).)))))).	9	http://www.uniprot.org/uniprot/M0WPB41	Ubiquitin-conjugating enzyme family protein#	---
MLOC_53410.2	942	931	952	hvu-miR399b-3p	-31.9	10	TGCCAAAGGAGAATTGCCCTG	1	1	CGGGGCAAATCTCCTTTTGGCA	((((((((.(((((.(((((((&)))))))))))).))))))))	9	http://www.uniprot.org/uniprot/M0WPB42	Ubiquitin-conjugating enzyme family protein#	---
MLOC_53410.2	1203	1194	1213	hvu-miR399-3p_i1	-38.6	12	TCTGCCAAAGGAGATTTGCCC	1	1	GGGCAAATCTCCTTTGGCGG	((((((((((((((((((((&.))))))))))))))))))))	9	http://www.uniprot.org/uniprot/M0WPB43	Ubiquitin-conjugating enzyme family protein#	---
MLOC_53410.2	797	788	806	hvu-miR399-3p_i1	-35.8	10	TCTGCCAAAGGAGATTTGCCC	1	1	GGGCAAATCTCCTTTGGCG	(((((((((((((((((((&.)))))))))))))))))))	9	http://www.uniprot.org/uniprot/M0WPB44	Ubiquitin-conjugating enzyme family protein#	---
MLOC_53410.2	942	933	952	hvu-miR399-3p_i1	-32.5	10	TCTGCCAAAGGAGATTTGCCC	1	1	GGGCAAATCTCCTTTTGGCA	((((((((((((.(((((((&.)))))))))))))))))))	9	http://www.uniprot.org/uniprot/M0WPB45	Ubiquitin-conjugating enzyme family protein#	---
MLOC_53410.2	1203	1192	1212	hvu-miR399e-3p	-39.6	10	TGCCAAAGGAGATTTGCCCAG	1	1	CTGGGCAAATCTCCTTTGGCG	(((((((((((((((((((((&)))))))))))))))))))))	9	http://www.uniprot.org/uniprot/M0WPB46	Ubiquitin-conjugating enzyme family protein#	---
MLOC_53410.2	797	788	805	hvu-miR399e-3p	-36	10	TGCCAAAGGAGATTTGCCCAG	1	1	GGGCAAATCTCCTTTGGC	((((((((((((((((((&.)))))))))))))))))).	9	http://www.uniprot.org/uniprot/M0WPB47	Ubiquitin-conjugating enzyme family protein#	---
MLOC_53410.2	942	933	952	hvu-miR399e-3p	-33.9	10	TGCCAAAGGAGATTTGCCCAG	1	1	GGGCAAATCTCCTTTTGGCA	((((((((((((.(((((((&))))))))))))))))))).	9	http://www.uniprot.org/uniprot/M0WPB48	Ubiquitin-conjugating enzyme family protein#	---
MLOC_53410.2	1203	1194	1213	hvu-miR399c-3p_i2	-34.7	12	TCTGCCAAAGGAGAGTTGCCC	1	1	GGGCAAATCTCCTTTGGCGG	((((((.(((((((((((((&.))))))))))))).))))))	9	http://www.uniprot.org/uniprot/M0WPB49	Ubiquitin-conjugating enzyme family protein#	---
MLOC_53410.2	1203	1194	1212	hvu-mir399k-3p_i2	-29.1	10	TGCCAAAGGAAATTTGCCC	1	1	GGGCAAATCTCCTTTGGCG	((((((((.((((((((((&)))))))))).))))))))	9	http://www.uniprot.org/uniprot/M0WPB50	Ubiquitin-conjugating enzyme family protein#	---
MLOC_53410.2	797	788	805	hvu-mir399k-3p_i2	-29	10	TGCCAAAGGAAATTTGCCC	1	1	GGGCAAATCTCCTTTGGC	((((((((.(((((((((&.))))))))).))))))))	9	http://www.uniprot.org/uniprot/M0WPB51	Ubiquitin-conjugating enzyme family protein#	---
MLOC_53410.2	942	933	952	hvu-mir399k-3p_i2	-26.1	10	TGCCAAAGGAAATTTGCCC	1	1	GGGCAAATCTCCTTTTGGCA	((((((((.(((.(((((((&)))))))))).))))))))	9	http://www.uniprot.org/uniprot/M0WPB52	Ubiquitin-conjugating enzyme family protein#	---
MLOC_53410.2	1203	1194	1213	hvu-miR399e-3p_i2	-38.6	12	TCTGCCAAAGGAGATTTGCCC	1	1	GGGCAAATCTCCTTTGGCGG	((((((((((((((((((((&.))))))))))))))))))))	9	http://www.uniprot.org/uniprot/M0WPB53	Ubiquitin-conjugating enzyme family protein#	---
MLOC_53410.2	797	788	806	hvu-miR399e-3p_i2	-35.8	10	TCTGCCAAAGGAGATTTGCCC	1	1	GGGCAAATCTCCTTTGGCG	(((((((((((((((((((&.)))))))))))))))))))	9	http://www.uniprot.org/uniprot/M0WPB54	Ubiquitin-conjugating enzyme family protein#	---
MLOC_53410.2	942	933	952	hvu-miR399e-3p_i2	-32.5	10	TCTGCCAAAGGAGATTTGCCC	1	1	GGGCAAATCTCCTTTTGGCA	((((((((((((.(((((((&.)))))))))))))))))))	9	http://www.uniprot.org/uniprot/M0WPB55	Ubiquitin-conjugating enzyme family protein#	---
MLOC_53410.2	797	786	804	hvu-miR399b-3p_i2	-30.5	8	CCAAAGGAGAATTGCCCTGCG	1	1	TAGGGCAAATCTCCTTTGG	((((((((.((((((((((&)))))))))).)))))))).	9	http://www.uniprot.org/uniprot/M0WPB56	Ubiquitin-conjugating enzyme family protein#	---
MLOC_53410.2	797	786	804	hvu-miR399c-3p_i1	-30.4	8	CCAAAGGAGAGTTGCCCTGT	1	1	TAGGGCAAATCTCCTTTGG	((((((((.((((((((((&)))))))))).)))))))).	9	http://www.uniprot.org/uniprot/M0WPB57	Ubiquitin-conjugating enzyme family protein#	---
MLOC_53410.2	1203	1192	1210	hvu-miR399c-3p_i1	-28.1	8	CCAAAGGAGAGTTGCCCTGT	1	1	CTGGGCAAATCTCCTTTGG	(.((((((.((((((((((&)))))))))).)))))).).	9	http://www.uniprot.org/uniprot/M0WPB58	Ubiquitin-conjugating enzyme family protein#	---
MLOC_53410.2	797	786	805	hvu-miR399c-3p	-33.8	10	TGCCAAAGGAGAGTTGCCCTG	1	1	TAGGGCAAATCTCCTTTGGC	((((((((.(((((((((((&.))))))))))).))))))))	9	http://www.uniprot.org/uniprot/M0WPB59	Ubiquitin-conjugating enzyme family protein#	---
MLOC_53410.2	1203	1194	1212	hvu-miR399c-3p	-32.2	10	TGCCAAAGGAGAGTTGCCCTG	1	1	GGGCAAATCTCCTTTGGCG	((((((.((((((((((((&)))))))))))).)))))).	9	http://www.uniprot.org/uniprot/M0WPB60	Ubiquitin-conjugating enzyme family protein#	---
MLOC_53410.2	942	931	952	hvu-miR399c-3p	-31.9	10	TGCCAAAGGAGAGTTGCCCTG	1	1	CGGGGCAAATCTCCTTTTGGCA	((((((((.(((((.(((((((&)))))))))))).))))))))	9	http://www.uniprot.org/uniprot/M0WPB61	Ubiquitin-conjugating enzyme family protein#	---
MLOC_53410.2	797	788	807	hvu-miR399b-3p_i1	-34.8	12	CGTGCCAAAGGAGAATTGCCC	1	1	GGGCAAATCTCCTTTGGCGC	((((((.(((((((((((((&.))))))))))))).))))))	9	http://www.uniprot.org/uniprot/M0WPB62	Ubiquitin-conjugating enzyme family protein#	---
MLOC_53410.2	1203	1194	1212	hvu-miR399-3p	-36.4	10	TGCCAAAGGAGATTTGCCCCG	1	1	GGGCAAATCTCCTTTGGCG	(((((((((((((((((((&))))))))))))))))))).	9	http://www.uniprot.org/uniprot/M0WPB63	Ubiquitin-conjugating enzyme family protein#	---
MLOC_53410.2	942	931	952	hvu-miR399-3p	-38	10	TGCCAAAGGAGATTTGCCCCG	1	1	CGGGGCAAATCTCCTTTTGGCA	((((((((((((((.(((((((&)))))))))))))))))))))	9	http://www.uniprot.org/uniprot/M0WPB64	Ubiquitin-conjugating enzyme family protein#	---
MLOC_53410.2	797	788	805	hvu-miR399-3p	-36.4	10	TGCCAAAGGAGATTTGCCCCG	1	1	GGGCAAATCTCCTTTGGC	((((((((((((((((((&.)))))))))))))))))).	9	http://www.uniprot.org/uniprot/M0WPB65	Ubiquitin-conjugating enzyme family protein#	---
MLOC_53410.2	1203	1194	1212	hvu-miR399k-3p	-30	10	TGCCAAAGGAAATTTGCCCCG	1	1	GGGCAAATCTCCTTTGGCG	((((((((.((((((((((&)))))))))).)))))))).	9	http://www.uniprot.org/uniprot/M0WPB66	Ubiquitin-conjugating enzyme family protein#	---
MLOC_53410.2	942	931	952	hvu-miR399k-3p	-31.6	10	TGCCAAAGGAAATTTGCCCCG	1	1	CGGGGCAAATCTCCTTTTGGCA	((((((((((.(((.(((((((&)))))))))).))))))))))	9	http://www.uniprot.org/uniprot/M0WPB67	Ubiquitin-conjugating enzyme family protein#	---
MLOC_53410.2	797	788	805	hvu-miR399k-3p	-30	10	TGCCAAAGGAAATTTGCCCCG	1	1	GGGCAAATCTCCTTTGGC	((((((((.(((((((((&.))))))))).)))))))).	9	http://www.uniprot.org/uniprot/M0WPB68	Ubiquitin-conjugating enzyme family protein#	---
MLOC_53410.2	797	786	805	hvu-miR399d-3p	-32.2	10	TGCCAAAGGAGAACTGCCCTG	1	1	TAGGGCAAATCTCCTTTGGC	(((((((..(((((((((((&.)))))))))))..)))))))	9	http://www.uniprot.org/uniprot/M0WPB69	Ubiquitin-conjugating enzyme family protein#	---
MLOC_57061.1	222	217	232	hvu-miR399c-mid	-20.1	11	AGGGAGCGTGTGAGG	1	1	CCATCACATCCTCCCT	((.((((((.((((((&)))))).))))))))	162	http://www.uniprot.org/uniprot/F2CXX0	Chlorophyll a-b binding protein, chloroplastic#	http://www.ebi.ac.uk/QuickGO/GProtein?ac=F2CXX0	photosynthesis	chlorophyll binding	chloroplast thylakoid membrane
MLOC_61064.1	909	904	917	hvu-miR399c-mid	-22.6	10	AGGGAGCGTGTGAGG	1	1	CCTCTCCGCTCCCT	((((.(((((((((&)))))))).).))))	60	http://www.uniprot.org/uniprot/M0XLC4	Adenosine kinase-like protein#	http://www.ebi.ac.uk/QuickGO/GProtein?ac=M0XLC4	purine ribonucleoside salvage#AMP biosynthetic process	phosphotransferase activity, alcohol group as acceptor
MLOC_63774.1	485	483	496	hvu-miR399d-3p_i3	-25.5	12	CCAAAGGAGAACTGCCCTG	1	1	CAGTTCTCCTTTGG	((((((((((((((&)))))))))))))).	11	http://www.uniprot.org/uniprot/M0XWV5	Ribonucleoprotein	http://www.ebi.ac.uk/QuickGO/GProtein?ac=M0XWV5	translational elongation	structural constituent of ribosome	ribonucleoprotein complex
MLOC_63774.1	485	483	495	hvu-miR399d-3p_i1	-22.2	11	CAAAGGAGAACTGCCCTG	1	1	CAGTTCTCCTTTG	(((((((((((((&))))))))))))).	11	http://www.uniprot.org/uniprot/M0XWV5	Ribonucleoprotein	http://www.ebi.ac.uk/QuickGO/GProtein?ac=M0XWV5	translational elongation	structural constituent of ribosome	ribonucleoprotein complex
MLOC_63774.2	605	603	616	hvu-miR399d-3p_i3	-25.5	12	CCAAAGGAGAACTGCCCTG	1	1	CAGTTCTCCTTTGG	((((((((((((((&)))))))))))))).	9	http://www.uniprot.org/uniprot/M0XWV5	Ribonucleoprotein	http://www.ebi.ac.uk/QuickGO/GProtein?ac=M0XWV5	translational elongation	structural constituent of ribosome	ribonucleoprotein complex
MLOC_63774.2	605	603	615	hvu-miR399d-3p_i1	-22.2	11	CAAAGGAGAACTGCCCTG	1	1	CAGTTCTCCTTTG	(((((((((((((&))))))))))))).	9	http://www.uniprot.org/uniprot/M0XWV8	Ribonucleoprotein	http://www.ebi.ac.uk/QuickGO/GProtein?ac=M0XWV8	translational elongation	structural constituent of ribosome	ribonucleoprotein complex
MLOC_64594.1	512	510	522	huv-miR399-2-mid	-27	12	AGGGATGGATCTGGA	1	1	CCAGGTCCATCCC	(((((((((((((&.))))))))))))).	8	http://www.uniprot.org/uniprot/M0Y075	Protease inhibitor	http://www.ebi.ac.uk/QuickGO/GProtein?ac=M0Y075	negative regulation of peptidase activity	serine-type endopeptidase inhibitor activity	extracellular region
MLOC_70505.1	348	335	356	hvu-miR399c-5p_nta1	-32.6	9	AGGGCTCCTCTTTATTGGCAA	1	1	TTGCCAGATGAGGAGGAGTCCT	((((((.(((((((((((((((&)))))))))))))))))))))	4	http://www.uniprot.org/uniprot/M0YLE2	Protein kinase#	http://www.ebi.ac.uk/QuickGO/GProtein?ac=M0YLE2	protein phosphorylation	transferase activity, transferring phosphorus-containing groups
MLOC_70505.2	411	398	419	hvu-miR399c-5p_nta1	-32.6	9	AGGGCTCCTCTTTATTGGCAA	1	1	TTGCCAGATGAGGAGGAGTCCT	((((((.(((((((((((((((&)))))))))))))))))))))	4	http://www.uniprot.org/uniprot/M0YLE2	Protein kinase#	http://www.ebi.ac.uk/QuickGO/GProtein?ac=M0YLE2	protein phosphorylation	transferase activity, transferring phosphorus-containing groups
MLOC_70505.3	324	311	332	hvu-miR399c-5p_nta1	-32.6	9	AGGGCTCCTCTTTATTGGCAA	1	1	TTGCCAGATGAGGAGGAGTCCT	((((((.(((((((((((((((&)))))))))))))))))))))	3	http://www.uniprot.org/uniprot/M0YLE2	Protein kinase#	http://www.ebi.ac.uk/QuickGO/GProtein?ac=M0YLE2	protein phosphorylation	transferase activity, transferring phosphorus-containing groups
MLOC_70505.4	324	311	332	hvu-miR399c-5p_nta1	-32.6	9	AGGGCTCCTCTTTATTGGCAA	1	1	TTGCCAGATGAGGAGGAGTCCT	((((((.(((((((((((((((&)))))))))))))))))))))	5	http://www.uniprot.org/uniprot/M0YLE2	Protein kinase#	http://www.ebi.ac.uk/QuickGO/GProtein?ac=M0YLE2	protein phosphorylation	transferase activity, transferring phosphorus-containing groups
MLOC_70505.5	324	311	332	hvu-miR399c-5p_nta1	-32.6	9	AGGGCTCCTCTTTATTGGCAA	1	1	TTGCCAGATGAGGAGGAGTCCT	((((((.(((((((((((((((&)))))))))))))))))))))	5	http://www.uniprot.org/uniprot/M0YLE2	Protein kinase#	http://www.ebi.ac.uk/QuickGO/GProtein?ac=M0YLE2	protein phosphorylation	transferase activity, transferring phosphorus-containing groups
MLOC_70505.6	324	311	332	hvu-miR399c-5p_nta1	-32.6	9	AGGGCTCCTCTTTATTGGCAA	1	1	TTGCCAGATGAGGAGGAGTCCT	((((((.(((((((((((((((&)))))))))))))))))))))	5	http://www.uniprot.org/uniprot/M0YLE2	Protein kinase#	http://www.ebi.ac.uk/QuickGO/GProtein?ac=M0YLE2	protein phosphorylation	transferase activity, transferring phosphorus-containing groups
MLOC_70505.7	311	298	319	hvu-miR399c-5p_nta1	-32.6	9	AGGGCTCCTCTTTATTGGCAA	1	1	TTGCCAGATGAGGAGGAGTCCT	((((((.(((((((((((((((&)))))))))))))))))))))	4	http://www.uniprot.org/uniprot/M0YLE2	Protein kinase#	http://www.ebi.ac.uk/QuickGO/GProtein?ac=M0YLE2	protein phosphorylation	transferase activity, transferring phosphorus-containing groups
MLOC_70505.8	303	290	311	hvu-miR399c-5p_nta1	-32.6	9	AGGGCTCCTCTTTATTGGCAA	1	1	TTGCCAGATGAGGAGGAGTCCT	((((((.(((((((((((((((&)))))))))))))))))))))	5	http://www.uniprot.org/uniprot/M0YLE2	Protein kinase#	http://www.ebi.ac.uk/QuickGO/GProtein?ac=M0YLE2	protein phosphorylation	transferase activity, transferring phosphorus-containing groups
MLOC_75139.1	963	957	971	hvu-miR399c-mid	-22.4	9	AGGGAGCGTGTGAGG	1	1	CCTGACACGCTTCTT	(((.(((((((((((&))))))))))).)))	1	http://www.uniprot.org/uniprot/M0Z0N8		http://www.ebi.ac.uk/QuickGO/GProtein?ac=M0Z0N8	RNA binding
MLOC_75180.1	2252	2244	2261	hvu-miR399b-3p_mid1	-20.5	10	TAGACAAGGGACTATGGTA	1	1	TACCTAGTTTCTTGTTTA	((((((((((((((((((&)))))))))))))).))))	48	http://www.uniprot.org/uniprot/M0Z0U7		http://www.ebi.ac.uk/QuickGO/GProtein?ac=M0Z0U7	response to stress	ATP binding
MLOC_75180.1	2250	2244	2261	hvu-miR399b-3p_mid1	-20.5	12	TAGACAAGGGACTATGGTA	1	1	TACCTAGTTTCTTGTTTA	((((((((((((((((((&)))))))))))))).))))	48				response to stress	ATP binding
MLOC_75180.2	2250	2244	2261	hvu-miR399b-3p_mid1	-20.5	12	TAGACAAGGGACTATGGTA	1	1	TACCTAGTTTCTTGTTTA	((((((((((((((((((&)))))))))))))).))))	48				response to stress	ATP binding
MLOC_75180.2	2252	2244	2261	hvu-miR399b-3p_mid1	-20.5	10	TAGACAAGGGACTATGGTA	1	1	TACCTAGTTTCTTGTTTA	((((((((((((((((((&)))))))))))))).))))	48				response to stress	ATP binding
MLOC_75180.3	2250	2244	2261	hvu-miR399b-3p_mid1	-20.5	12	TAGACAAGGGACTATGGTA	1	1	TACCTAGTTTCTTGTTTA	((((((((((((((((((&)))))))))))))).))))	48				response to stress	ATP binding
MLOC_75180.3	2252	2244	2261	hvu-miR399b-3p_mid1	-20.5	10	TAGACAAGGGACTATGGTA	1	1	TACCTAGTTTCTTGTTTA	((((((((((((((((((&)))))))))))))).))))	48				response to stress	ATP binding
MLOC_76689.5	655	647	661	hvu-miR399e-mid	-20.1	8	CTTCGTTCTAGCTGGC	14	5	GGCAGCTAGAAGAAG	(.(((((((((((((&)))).))))))))).)	19	http://www.uniprot.org/uniprot/M0Z444	Transcription regulation	http://www.ebi.ac.uk/QuickGO/GProtein?ac=M0Z444	regulation of transcription, DNA-dependent	sequence-specific DNA binding transcription factor activity
MLOC_76689.5	652	647	661	hvu-miR399e-mid	-20.1	11	CTTCGTTCTAGCTGGC	1	1	GGCAGCTAGAAGAAG	(.(((((((((((((&)))).))))))))).)	19		Transcription regulation		regulation of transcription, DNA-dependent	sequence-specific DNA binding transcription factor activity
MLOC_76689.5	654	647	661	hvu-miR399e-mid	-20.1	9	CTTCGTTCTAGCTGGC	42	8	GGCAGCTAGAAGAAG	(.(((((((((((((&)))).))))))))).)	19		Transcription regulation		regulation of transcription, DNA-dependent	sequence-specific DNA binding transcription factor activity
MLOC_76689.5	653	647	661	hvu-miR399e-mid	-20.1	10	CTTCGTTCTAGCTGGC	2	2	GGCAGCTAGAAGAAG	(.(((((((((((((&)))).))))))))).)	19		Transcription regulation		regulation of transcription, DNA-dependent	sequence-specific DNA binding transcription factor activity
MLOC_76689.9	17	10	24	hvu-miR399e-mid	-20.1	9	CTTCGTTCTAGCTGGC	42	8	GGCAGCTAGAAGAAG	(.(((((((((((((&)))).))))))))).)	19		Transcription regulation		regulation of transcription, DNA-dependent	sequence-specific DNA binding transcription factor activity
MLOC_76689.9	18	10	24	hvu-miR399e-mid	-20.1	8	CTTCGTTCTAGCTGGC	14	5	GGCAGCTAGAAGAAG	(.(((((((((((((&)))).))))))))).)	19		Transcription regulation		regulation of transcription, DNA-dependent	sequence-specific DNA binding transcription factor activity
MLOC_7763.2	1076	1072	1087	hvu-miR399c-mid	-23.3	11	AGGGAGCGTGTGAGG	1	1	TCTTACACGGCTCCCT	((((((((.(((((((&)))))))))))))))	1	http://www.uniprot.org/uniprot/M0Z5V4	Pyridoxal phosphate phosphatase PHOSPHO2#	http://www.ebi.ac.uk/QuickGO/GProtein?ac=M0Z5V4	dephosphorylation	phosphatase activity
MLOC_78630.1	373	371	383	hvu-miR399c-mid	-21.6	11	AGGGAGCGTGTGAGG	1	1	TCACGTGCTCCCT	(((((((((((((&))))))))))))).	174	http://www.uniprot.org/uniprot/F2CRK1	Oxygen-evolving enhancer protein 1#	http://www.ebi.ac.uk/QuickGO/GProtein?ac=F2CRK1	photosynthesis	calcium ion binding	photosystem II oxygen evolving complex
MLOC_78630.2	307	305	317	hvu-miR399c-mid	-21.6	11	AGGGAGCGTGTGAGG	1	1	TCACGTGCTCCCT	(((((((((((((&))))))))))))).	173	http://www.uniprot.org/uniprot/F2CRK1	Oxygen-evolving enhancer protein 1#	http://www.ebi.ac.uk/QuickGO/GProtein?ac=F2CRK1	photosynthesis	calcium ion binding	photosystem II oxygen evolving complex
MLOC_78630.3	172	170	182	hvu-miR399c-mid	-21.6	11	AGGGAGCGTGTGAGG	1	1	TCACGTGCTCCCT	(((((((((((((&))))))))))))).	152	http://www.uniprot.org/uniprot/F2CRK1	Oxygen-evolving enhancer protein 1#	http://www.ebi.ac.uk/QuickGO/GProtein?ac=F2CRK1	photosynthesis	calcium ion binding	photosystem II oxygen evolving complex
