# Supplementary material for: Characterization of phosphorus-regulated miR399 and miR827 and their isomirs in barley under phosphorus-sufficient and phosphorus-deficient conditions
Source: BMC Plant Biol. 2013 Dec 13;13:214. doi: 10.1186/1471-2229-13-214 (PMC3878733; doi:10.1186/1471-2229-13-214)
Supplement: Additional file 12: Table S11 — Antisense sequences to pre-miR399 members and pre-miR827, identified from barley small RNA datasets. The abundance of each antisense sequence is given in the table. [file 1471-2229-13-214-S12.xlsx]

## Sheet: senseAntisense
	P- (sense)				P- (antisense)
name	UR	RC	RC (adj.)	RPM (total)	UR	RC	RC (adj.)	RPM (total)	ratio sense/antisense
hvu-MIR399-1	27	171	53.7643	28.1845	19	28	26.2857	4.615	6.10714
hvu-MIR399-2	18	158	45.0238	26.0418	17	40	23.8929	6.59286	3.95
hvu-MIR399-3	15	151	38.1905	24.888	26	67	52.6429	11.043	2.25373
hvu-MIR399-4	14	146	35.6905	24.0639	26	56	52.8929	9.23	2.60714
hvu-MIR399b	44	351	333.417	57.8523	45	127	98.6667	20.9323	2.76378
hvu-MIR399c	32	271	268.833	44.6666	14	23	21.8333	3.79089	11.7826
hvu-MIR399d	24	156	149.833	25.7121	33	89	44.1167	14.6691	1.75281
hvu-MIR399e-1	37	313	180.524	51.5891	25	35	31.4762	5.76875	8.94286
hvu-MIR399e-2	18	254	124.44	41.8646	24	36	35.1429	5.93357	7.05556
hvu-MIR399k	7	24	24	3.95571	31	93	91.5	15.3284	0.258065
hvu-MIR827	129	9861	9861	1625.3	43	55	53	9.06518	179.291
	P+ (sense)				P+ (antisense)
name	UR	RC	RC (adj.)	RPM (total)	UR	RC	RC (adj.)	RPM (total)	ratio sense/antisense
hvu-MIR399-1	3	6	2.16667	1.33042	26	37	33.5357	8.20423	0.162162
hvu-MIR399-2	2	5	1.16667	1.10868	27	30	23.1012	6.65208	0.166667
hvu-MIR399-3	2	5	1.16667	1.10868	20	54	49.1012	11.9737	0.0925926
hvu-MIR399-4	2	5	1.16667	1.10868	33	69	64.6012	15.2998	0.0724638
hvu-MIR399b	5	15	13.5	3.32604	53	187	178.667	41.4646	0.0802139
hvu-MIR399c	11	67	66.1667	14.8563	19	22	21.3333	4.87819	3.04545
hvu-MIR399d	0	0	0	0	20	31	20.1667	6.87381	0
hvu-MIR399e-1	2	3	2	0.665208	31	62	52.1012	13.7476	0.0483871
hvu-MIR399e-2	1	2	1	0.443472	39	73	70.7679	16.1867	0.0273973
hvu-MIR399k	0	0	0	0	36	129	129	28.6039	0
hvu-MIR827	51	1239	1239	274.731	46	92	90.8333	20.3997	13.4674
